# Supplementary material for: The function of ethanol in olfactory associative behaviors in Drosophila melanogaster larvae
Source: PLoS One. 2023 Mar 13;18(3):e0276714. doi: 10.1371/journal.pone.0276714 (PMC10010511; doi:10.1371/journal.pone.0276714)
Supplement: S1 Table — (XLSX) [file pone.0276714.s003.xlsx]

## Sheet: Details
The function of ethanol in olfactory perception and associative behavior in Drosophila melanogaster larvae
Michael Berger, Barış Yapıcı, Henrike Scholz
Running head: Ethanol function in the Drosophila larvae
Keywords: Drosophila melanogaster 3rd instar larvae, odorant attraction, reward, context dependency, olfactory behavior
Michael Berger		mberge15@uni-koeln.de
Barış Yapıcı		byapici@uni-koeln.de
Henrike Scholz		henrike.scholz@uni-koeln.de

## Sheet: Index
Index
Larvae’s preference for ethanol as a substrate in contact						Figure 1
Larvae's preference for odorants influenced by ethanol						Figure 2
Odorant-specific changes in behavior after training						Figure 3
Odorant-specific changes in behavior after first-position reinforcement training						Figure 4
Differences of learning indexes between reciprocal choices						Figure 5
Odorant-specific changes in behavior after training and testing with ethanol						Figure 6
Differences of learning indexes between reciprocal choices after training and testing with ethanol						Figure 7

## Sheet: Statistical tests
						Figure	Statistics
Larvae’s preference for ethanol as a substrate in contact						Figure 1	two-tailed one-sample sign test			Student's T-test two sides independent groups
Larvae's preference for odorants influenced by ethanol						Figure 2	two-tailed one-sample sign test			one-way ANOVA with post hoc Bonferroni Hol Correction						student's t-test
Odorant-specific changes in behavior after training						Figure 3	two-tailed one-sample sign test			one-way ANOVA with post hoc Bonferroni Hol Correction
Odorant-specific changes in behavior after first-position reinforcement training						Figure 4	two-tailed one-sample sign test			one-way ANOVA with post hoc Bonferroni Hol Correction
Differences of learning indexes between reciprocal choices						Figure 5	two-tailed one-sample sign test			one-way ANOVA with post hoc Bonferroni Hol Correction
Odorant-specific changes in behavior after training and testing with ethanol						Figure 6	two-tailed one-sample sign test			one-way ANOVA with post hoc Bonferroni Hol Correction
Differences of learning indexes between reciprocal choices after training and testing with ethanol						Figure 7	two-tailed one-sample sign test			one-way ANOVA with post hoc Bonferroni Hol Correction						student's t-test

## Sheet: Figure 1
Figure 1
Figure 1a
	two-tailed one-sample sign test
Ethanol concentration	starting side	Genotype	p-value	significance level		between groups
0.05	Agarose	CantonS	0.179	n.s.		n.s.
0.1	Agarose	CantonS	0.0023	**
0.05	EtOH	CantonS	0.0023	**		n.s.
0.1	EtOH	CantonS	0.0001	***
Figure 1b
	two-tailed one-sample sign test
Ethanol concentration	starting side	Genotype	p-value	significance level
0.05	Agarose	w1118	0.0455	*		n.s.
0.1	Agarose	w1118	0.0342	*
0.05	EtOH	w1118	0.003	**		1.53598e-05
0.1	EtOH	w1118	0.0005	***

## Sheet: Figure 2
Figure 2
Figure 2a
	two-tailed one-sample sign test					one-way ANOVA with post hoc Bonferroni Holm Correction
Ethanol concentration	Odorant	Genotype	p-value	significance level		Genotype	Odorant
0	AM (1:100)	CantonS	0.0001>	***		CantonS	AM (1:100)
0.05	AM (1:100)	CantonS	0.0001>	***		treatments	Bonferroni	Bonferroni	Bonferroni	Holm	Holm
0.08	AM (1:100)	CantonS	0.0228	*		pair	and Holm	p-value	inferfence	p-value	inferfence
							TT-statistic
0	BA (pure)	CantonS	0.0001>	***		0% vs 5%	20000	0.1681337	insignificant	0.0560446	insignificant
0.05	BA (pure)	CantonS	0.0001>	***		0% vs 8%	36048	0.0038954	** p<0.01	0.0025969	** p<0.01
0.08	BA (pure)	CantonS	0.0176	*		5% vs 8%	59353	0.087291	** p<0.01	0.087291	** p<0.01
0	2-Hep (1:300)	CantonS	0.0001>	***
0.08	2-Hep (1:300)	CantonS	0.0007	***
						Genotype	Odorant
						CantonS	BA (pure)
						treatments	Bonferroni	Bonferroni	Bonferroni	Holm	Holm
						pair	and Holm	p-value	inferfence	p-value	inferfence
							TT-statistic
						0% vs 5%	10460	0.9223897	insignificant	0.3074632	insignificant
						0% vs 8%	21634	0.1265706	insignificant	0.0843804	insignificant
						5% vs 8%	32094	0.0126325	* p<0.05	0.0126325	* p<0.05
						student's t-test
						Genotype	Odorant	significance level
						CantonS	2-Hep (1:300)
						0% vs 8%	0.007	**
Figure 2b
	two-tailed one-sample sign test					one-way ANOVA with post hoc Bonferroni Holm Correction
Ethanol concentration	Odorant	Genotype	p-value	significance level		Genotype	Odorant
0	AM (1:100)	w1118	0.0001>	***		w1118	AM (1:100)
0.05	AM (1:100)	w1118	0.0019	**		treatments	Bonferroni	Bonferroni	Bonferroni	Holm	Holm
0.1	AM (1:100)	w1118	0.0005	***		pair	and Holm	p-value	inferfence	p-value	inferfence
							TT-statistic
0	BA (pure)	w1118	0.0084	**		0% vs 5%	0.1783	25789740	insignificant	0.8596580	insignificant
0.05	BA (pure)	w1118	0.0026	**		0% vs 10%	0.7225	14262497	insignificant	14262497	insignificant
0.1	BA (pure)	w1118	0.0004	***		5% vs 10%	0.6021	16545024	insignificant	11030016	insignificant
0	2-Hep (1:300)	w1118	0.0036	**
0.1	2-Hep (1:300)	w1118	0.0228	*
						Genotype	Odorant
						w1118	BA (pure)
						treatments	Bonferroni	Bonferroni	Bonferroni	Holm	Holm
						pair	and Holm	p-value	inferfence	p-value	inferfence
							TT-statistic
						0% vs 5%	0.3271	22388542	insignificant	14925695	insignificant
						0% vs 10%	0.0708	28322550	insignificant	0.9440850	insignificant
						5% vs 10%	0.3784	21250630	insignificant	21250630	insignificant
						student's t-test
						Genotype	Odorant	significance level
						w1118	2-Hep (1:300)
						0% vs 10%	0.76	n.s.

## Sheet: Figure 3
Figure 3
Figure 3a
	two-tailed one-sample sign test
Ethanol concentration	Training	Genotype	p-value	significance level
0	Balance	CantonS	0.3436	n.s.
0.05	Balance	CantonS	0.1493	n.s.
Figure 3b
	two-tailed one-sample sign test						one-way ANOVA with post hoc Bonferroni Holm Correction
Ethanol concentration	Training	Genotype	p-value	significance level	Dataset Abbreviation for ANOVA		treatments	Bonferroni	Bonferroni	Bonferroni	Holm	Holm
0	1-cycle reinforcerless	CantonS	0.0928	n.s.	A		pair	and Holm	p-value	inferfence	p-value	inferfence
0	3-cycle reinforcerless	CantonS	0.0049	**	B			TT-statistic
0.05	1-cycle learning	CantonS	0.2529	n.s.	C		A vs B	1.0009	3.21243	insignificant	1.28497	insignificant
0.05	3-cycle learning	CantonS	0.732	n.s.	D		A vs C	0.4264	6.71506	insignificant	1.34301	insignificant
0.05	3-cycle learning + 5 min.	CantonS	0.2768	n.s.	E		A vs D	1.5939	1.16696	insignificant	0.933567	insignificant
							A vs E	0.5897	5.57786	insignificant	1.67336	insignificant
							B vs C	1.497	1.4012	insignificant	0.980843	insignificant
							B vs D	2.7669	0.0769277	insignificant	0.0769277	insignificant
							B vs E	1.6683	1.0094	insignificant	0.908459	insignificant
							C vs D	1.2134	2.30145	insignificant	1.38087	insignificant
							C vs E	0.1713	8.64585	insignificant	0.864585	insignificant
							D vs E	1.0356	3.04903	insignificant	1.52451	insignificant
Figure 3c
	two-tailed one-sample sign test						one-way ANOVA with post hoc Bonferroni Holm Correction
Ethanol concentration	Training	Genotype	p-value	significance level	Dataset Abbreviation for ANOVA		treatments	Bonferroni	Bonferroni	Bonferroni	Holm	Holm
0	1-cycle reinforcerless	CantonS	0.1538	n.s.	A		pair	and Holm	p-value	inferfence	p-value	inferfence
0	3-cycle reinforcerless	CantonS	0.3308	n.s.	B			TT-statistic
0.05	1-cycle learning	CantonS	0.1746	n.s.	C		A vs B	0.7055	4.83501	insignificant	1.4505	insignificant
0.05	3-cycle learning	CantonS	0.872	n.s.	D		A vs C	2.4539	0.173279	insignificant	0.173279	insignificant
0.05	3-cycle learning + 5 min.	CantonS	0.8695	n.s.	E		A vs D	1.26	2.12996	insignificant	1.27798	insignificant
							A vs E	1.413	1.63279	insignificant	1.30623	insignificant
							B vs C	1.8338	0.721039	insignificant	0.648935	insignificant
							B vs D	0.5583	5.78928	insignificant	1.15786	insignificant
							B vs E	0.7421	4.61176	insignificant	1.8447	insignificant
							C vs D	1.3447	1.8424	insignificant	1.28968	insignificant
							C vs E	1.0916	2.79752	insignificant	1.39876	insignificant
							D vs E	0.2119	8.32999	insignificant	0.832999	insignificant
Figure 3d
	two-tailed one-sample sign test
Ethanol concentration	Training	Genotype	p-value	significance level
0	Balance	w1118	0.0001>	***
0.05	Balance	w1118	0.0001>	***
Figure 3e
	two-tailed one-sample sign test						one-way ANOVA with post hoc Bonferroni Holm Correction
Ethanol concentration	Training	Genotype	p-value	significance level	Dataset Abbreviation for ANOVA		treatments	Bonferroni	Bonferroni	Bonferroni	Holm	Holm
0	1-cycle reinforcerless	w1118	0.0001>	***	A		pair	and Holm	p-value	inferfence	p-value	inferfence
0	3-cycle reinforcerless	w1118	0.0001>	***	B			TT-statistic
0.05	1-cycle learning	w1118	0.0001>	***	C		A vs B	1.6815	0.994428	insignificant	0.994428	insignificant
0.05	3-cycle learning	w1118	0.0001>	***	D		A vs C	0.2685	7.8953	insignificant	0.78953	insignificant
0.05	3-cycle learning + 5 min.	w1118	0.0001>	***	E		A vs D	1.2259	2.26479	insignificant	1.81184	insignificant
							A vs E	0.6013	5.50603	insignificant	2.20241	insignificant
							B vs C	1.4936	1.42104	insignificant	1.27894	insignificant
							B vs D	0.454	6.51989	insignificant	1.95597	insignificant
							B vs E	1.0687	2.90773	insignificant	2.03541	insignificant
							C vs D	1.0122	3.16728	insignificant	1.90037	insignificant
							C vs E	0.3587	7.21446	insignificant	1.44289	insignificant
							D vs E	0.6173	5.40089	insignificant	2.70044	insignificant
Figure 3f
	two-tailed one-sample sign test						one-way ANOVA with post hoc Bonferroni Holm Correction
Ethanol concentration	Training	Genotype	p-value	significance level	Dataset Abbreviation for ANOVA		treatments	Bonferroni	Bonferroni	Bonferroni	Holm	Holm
0	1-cycle reinforcerless	w1118	0.0014	**	A		pair	and Holm	p-value	inferfence	p-value	inferfence
0	3-cycle reinforcerless	w1118	0.0073	**	B			TT-statistic
0.05	1-cycle learning	w1118	0.1668	n.s.	C		A vs B	1.0494	2.99483	insignificant	1.7969	insignificant
0.05	3-cycle learning	w1118	0.0352	*	D		A vs C	2.2042	0.325557	insignificant	0.325557	insignificant
0.05	3-cycle learning + 5 min.	w1118	0.0105	*	E		A vs D	1.7523	0.863947	insignificant	0.777552	insignificant
							A vs E	1.5951	1.17541	insignificant	0.940326	insignificant
							B vs C	1.3646	1.79023	insignificant	1.25316	insignificant
							B vs D	0.8364	4.07254	insignificant	2.03627	insignificant
							B vs E	0.7	4.87477	insignificant	1.94991	insignificant
							C vs D	0.5294	5.99056	insignificant	1.19811	insignificant
							C vs E	0.5886	5.58999	insignificant	1.677	insignificant
							D vs E	0.0871	9.31008	insignificant	0.931008	insignificant

## Sheet: Figure 4
Figure 4
Figure 4a
	two-tailed one-sample sign test					one-way ANOVA with post hoc Bonferroni Holm Correction
Ethanol concentration	Training	Genotype	p-value	significance level	Dataset Abbreviation for ANOVA	treatments	Bonferroni	Bonferroni	Bonferroni	Holm	Holm
0	3-cycle reinforcerless	CantonS	0.0049	**	A	pair	and Holm	p-value	inferfence	p-value	inferfence
0.05	3-cycle learning	CantonS	0.029	*	B		TT-statistic
0.05	3-cycle learning + 5 min.	CantonS	0.0101	*	C	A vs B	0.7621	1.35424	insignificant	1.35424	insignificant
						A vs C	0.1345	2.68152	insignificant	0.89384	insignificant
						B vs C	0.6276	1.60372	insignificant	1.06914	insignificant
Figure 4b
	two-tailed one-sample sign test					one-way ANOVA with post hoc Bonferroni Holm Correction
Ethanol concentration	Training	Genotype	p-value	significance level	Dataset Abbreviation for ANOVA	treatments	Bonferroni	Bonferroni	Bonferroni	Holm	Holm
0	3-cycle reinforcerless	CantonS	0.3308	n.s.	A	pair	and Holm	p-value	inferfence	p-value	inferfence
0.05	3-cycle learning	CantonS	0.0524	n.s.	B		TT-statistic
0.05	3-cycle learning + 5 min.	CantonS	0.4219	n.s.	C	A vs B	0.4622	1.94089	insignificant	1.29393	insignificant
						A vs C	0.0664	2.84236	insignificant	0.947453	insignificant
						B vs C	0.5286	1.80182	insignificant	1.80182	insignificant
Figure 4c
	two-tailed one-sample sign test					one-way ANOVA with post hoc Bonferroni Holm Correction
Ethanol concentration	Training	Genotype	p-value	significance level	Dataset Abbreviation for ANOVA	treatments	Bonferroni	Bonferroni	Bonferroni	Holm	Holm
0	3-cycle reinforcerless	w1118	0.0001>	***	A	pair	and Holm	p-value	inferfence	p-value	inferfence
0.05	3-cycle learning	w1118	0.0001>	***	B		TT-statistic
0.05	3-cycle learning + 5 min.	w1118	0.0001>	***	C	A vs B	1.3316	0.581212	insignificant	0.581212	insignificant
						A vs C	0.3291	2.23353	insignificant	0.74451	insignificant
						B vs C	0.9221	1.09302	insignificant	0.728683	insignificant
Figure 4d
	two-tailed one-sample sign test					one-way ANOVA with post hoc Bonferroni Holm Correction
Ethanol concentration	Training	Genotype	p-value	significance level	Dataset Abbreviation for ANOVA	treatments	Bonferroni	Bonferroni	Bonferroni	Holm	Holm
0	3-cycle reinforcerless	w1118	0.0073	**	A	pair	and Holm	p-value	inferfence	p-value	inferfence
0.05	3-cycle learning	w1118	0.0058	**	B		TT-statistic
0.05	3-cycle learning + 5 min.	w1118	0.0122	*	C	A vs B	0.1281	2.69699	insignificant	2.69699	insignificant
						A vs C	0.0044	2.98963	insignificant	0.996544	insignificant
						B vs C	0.1218	2.71169	insignificant	1.80779	insignificant

## Sheet: Figure 5
Figure 5
Figure 5a
	two-tailed one-sample sign test					one-way ANOVA with post hoc Bonferroni Holm Correction
Learning Index Pair	Training	Genotype	p-value	significance level	Dataset Abbreviation for ANOVA	treatments	Bonferroni	Bonferroni	Bonferroni	Holm	Holm
Second position reinforced	3-cycle learning	CantonS	0.8338	n.s.	A	pair	and Holm	p-value	inferfence	p-value	inferfence
First position reinforced	3-cycle learning	CantonS	0.0082	**	B		TT-statistic
Second position reinforced	3-cycle learning + 5 min.	CantonS	0.5694	n.s.	C	A vs B	2.2942	0.158366	insignificant	0.105577	insignificant
First position reinforced	3-cycle learning + 5 min.	CantonS	0.0093	**	D	A vs C	0.6349	3.17194	insignificant	1.05731	insignificant
						A vs D	2.2733	0.166339	insignificant	0.0831694	insignificant
						B vs C	2.8225	0.0420938	* p<0.05	0.0420938	* p<0.05
						B vs D	0.0201	5.90415	insignificant	0.984024	insignificant
						C vs D	2.8024	0.0443967	* p<0.05	0.0369972	* p<0.05
Figure 5b
	two-tailed one-sample sign test					one-way ANOVA with post hoc Bonferroni Holm Correction
Learning Index Pair	Training	Genotype	p-value	significance level	Dataset Abbreviation for ANOVA	treatments	Bonferroni	Bonferroni	Bonferroni	Holm	Holm
AM first position	3-cycle learning	CantonS	0.0684	n.s.	A	pair	and Holm	p-value	inferfence	p-value	inferfence
BA first position	3-cycle learning	CantonS	0.3175	n.s.	B		TT-statistic
AM first position	3-cycle learning + 5 min.	CantonS	0.1474	n.s.	C	A vs B	0.8004	2.56652	insignificant	2.13876	insignificant
BA first position	3-cycle learning + 5 min.	CantonS	0.5305	n.s.	D	A vs C	0.3905	4.18822	insignificant	1.39607	insignificant
						A vs D	0.954	2.0719	insignificant	2.0719	insignificant
						B vs C	0.4099	4.10309	insignificant	2.05154	insignificant
						B vs D	0.1535	5.27218	insignificant	0.878696	insignificant
						C vs D	0.5634	3.45598	insignificant	2.30398	insignificant
Figure 5c
	two-tailed one-sample sign test					one-way ANOVA with post hoc Bonferroni Holm Correction
Learning Index Pair	Training	Genotype	p-value	significance level	Dataset Abbreviation for ANOVA	treatments	Bonferroni	Bonferroni	Bonferroni	Holm	Holm
Second position reinforced	3-cycle learning	w1118	0.0012	**	A	pair	and Holm	p-value	inferfence	p-value	inferfence
First position reinforced	3-cycle learning	w1118	0.7429	n.s.	B		TT-statistic
Second position reinforced	3-cycle learning + 5 min.	w1118	0.0091	**	C	A vs B	2.1577	0.228615	insignificant	0.114308	insignificant
First position reinforced	3-cycle learning + 5 min.	w1118	0.5396	n.s.	D	A vs C	0.3007	4.59278	insignificant	0.765464	insignificant
						A vs D	2.5539	0.0918244	insignificant	0.0765203	insignificant
						B vs C	2.344	0.150352	insignificant	0.100234	insignificant
						B vs D	0.3778	4.24775	insignificant	1.41592	insignificant
						C vs D	2.7218	0.0609885	insignificant	0.0609885	insignificant
Figure 5d
	two-tailed one-sample sign test					one-way ANOVA with post hoc Bonferroni Holm Correction
Learning Index Pair	Training	Genotype	p-value	significance level	Dataset Abbreviation for ANOVA	treatments	Bonferroni	Bonferroni	Bonferroni	Holm	Holm
AM first position	3-cycle learning	w1118	0.0769	n.s.	A	pair	and Holm	p-value	inferfence	p-value	inferfence
BA first position	3-cycle learning	w1118	0.4087	n.s.	B		TT-statistic
AM first position	3-cycle learning + 5 min.	w1118	0.0613	n.s.	C	A vs B	0.4859	3.78198	insignificant	3.78198	insignificant
BA first position	3-cycle learning + 5 min.	w1118	0.3783	n.s.	D	A vs C	0.1115	5.47144	insignificant	0.911907	insignificant
						A vs D	0.2625	4.76775	insignificant	3.1785	insignificant
						B vs C	0.3744	4.26339	insignificant	3.55282	insignificant
						B vs D	0.2234	4.94769	insignificant	2.47385	insignificant
						C vs D	0.151	5.28564	insignificant	1.76188	insignificant

## Sheet: Figure 6
Figure 6
Figure 6a											treatments	Bonferroni
	two-tailed one-sample sign test										pair	and Holm
Ethanol concentration	Training	Genotype	p-value	significance level	Dataset Abbreviation for ANOVA							T
0	3-cycle reinforcerless	CantonS	0.0049	**	A						-statistic	Bonferroni	Bonferroni	Holm	Holm
5%a	3-cycle learning, tested on ethanol	CantonS	0.0833	n.s.	B							p-value	inferfence	p-value	inferfence
5%b	3-cycle learning + 5 min., tested on ethanol	CantonS	0.9064	n.s.	C						A vs B	0.4481	39376085	insignificant	13125362	insignificant
5%c	3-cycle learning, first position reinforced, tested on ethanol	CantonS	0.0010	***	D						A vs C	19728	0.3289196	insignificant	0.2740997	insignificant
											A vs D	0.2824	46739076	insignificant	0.7789846	insignificant
											B vs C	15247	0.8069418	insignificant	0.5379612	insignificant
											B vs D	0.7305	28137927	insignificant	14068964	insignificant
											C vs D	22552	0.1748829	insignificant	0.1748829	insignificant
Figure 6b											Bonferroni and Holm results: all pairs simultaineously compared
	two-tailed one-sample sign test
Ethanol concentration	Training	Genotype	p-value	significance level	Dataset Abbreviation for ANOVA						treatments	Bonferroni
0	3-cycle reinforcerless	CantonS	0.3308	n.s.	A						pair	and Holm
5%a	3-cycle learning, tested on ethanol	CantonS	0.271	n.s.	B							T
5%b	3-cycle learning + 5 min., tested on ethanol	CantonS	0.0507	n.s.	C						-statistic	Bonferroni	Bonferroni	Holm	Holm
5%c	3-cycle learning, first position reinforced, tested on ethanol	CantonS	0.6936	n.s.	D							p-value	inferfence	p-value	inferfence
											A vs B	0.0000	60000000	insignificant	10000000	insignificant
											A vs C	0.2626	47663403	insignificant	23831701	insignificant
											A vs D	0.6471	31308886	insignificant	26090738	insignificant
											B vs C	0.2626	47663403	insignificant	31775602	insignificant
											B vs D	0.6471	31308886	insignificant	31308886	insignificant
Figure 6c											C vs D	0.1466	53056140	insignificant	17685380	insignificant
	two-tailed one-sample sign test
Ethanol concentration	Training	Genotype	p-value	significance level	Dataset Abbreviation for ANOVA						treatments	Bonferroni
0	3-cycle reinforcerless	w1118	0.0001>	***	A						pair	and Holm
5%a	3-cycle learning, tested on ethanol	w1118	0.0001>	***	B							T
5%b	3-cycle learning + 5 min., tested on ethanol	w1118	0.0001>	***	C						-statistic	Bonferroni	Bonferroni	Holm	Holm
5%c	3-cycle learning, first position reinforced, tested on ethanol	w1118	0.0001>	***	D							p-value	inferfence	p-value	inferfence
											A vs B	18540	0.4256737	insignificant	0.2128369	insignificant
											A vs C	29303	0.0330738	* p<0.05	0.0275615	* p<0.05
											A vs D	0.1428	53228740	insignificant	0.8871457	insignificant
											B vs C	0.8371	24443642	insignificant	0.8147881	insignificant
											B vs D	19188	0.3719290	insignificant	0.2479526	insignificant
											C vs D	29504	0.0313545	* p<0.05	0.0313545	* p<0.05
Figure 6d
	two-tailed one-sample sign test										treatments	Bonferroni
Ethanol concentration	Training	Genotype	p-value	significance level	Dataset Abbreviation for ANOVA						pair	and Holm
0	3-cycle reinforcerless	w1118	0.0073	**	A							T
5%a	3-cycle learning, tested on ethanol	w1118	0.3077	n.s.	B						-statistic	Bonferroni	Bonferroni	Holm	Holm
5%b	3-cycle learning + 5 min., tested on ethanol	w1118	0.0011	**	C							p-value	inferfence	p-value	inferfence
5%c	3-cycle learning, first position reinforced, tested on ethanol	w1118	0.0002	***	D						A vs B	24960	0.1064124	insignificant	0.1064124	insignificant
											A vs C	13678	10837668	insignificant	0.5418834	insignificant
											A vs D	0.8485	24135066	insignificant	0.8045022	insignificant
											B vs C	15061	0.8493299	insignificant	0.5662200	insignificant
											B vs D	20792	0.2727078	insignificant	0.2272565	insignificant
											C vs D	0.6477	31298058	insignificant	0.5216343	insignificant

## Sheet: Figure 7
Figure 7
Figure 7a
	two-tailed one-sample sign test					one-way ANOVA with post hoc Bonferroni Holm Correction
Learning Index Pair	Training	Genotype	p-value	significance level	Dataset Abbreviation for ANOVA	treatments	Bonferroni	Bonferroni	Bonferroni	Holm	Holm
Second position reinforced	3-cycle learning	CantonS	0.0731	n.s.	A	pair	and Holm	p-value	inferfence	p-value	inferfence
First position reinforced	3-cycle learning	CantonS	0.0002	***	B		TT-statistic
Second position reinforced	3-cycle learning + 5 min.	CantonS	0.0607	n.s.	C	A vs B	0.1121	2.73435	insignificant	1.8229	insignificant
						A vs C	0.0956	2.77325	insignificant	0.924416	insignificant
						B vs C	0.2077	2.5103	insignificant	2.5103	insignificant
Figure 7b
	two-tailed one-sample sign test
Learning Index Pair	Training	Genotype	p-value	significance level		student's t-test
AM first position	3-cycle learning	CantonS	0.0592	n.s.		p-value	significance level
BA first position	3-cycle learning	CantonS	0.0005	***		0.1685	n.s.
Figure 7c
	two-tailed one-sample sign test					one-way ANOVA with post hoc Bonferroni Holm Correction
Learning Index Pair	Training	Genotype	p-value	significance level	Dataset Abbreviation for ANOVA	treatments	Bonferroni	Bonferroni	Bonferroni	Holm	Holm
Second position reinforced	3-cycle learning	w1118	0.0004	***	A	pair	and Holm	p-value	inferfence	p-value	inferfence
First position reinforced	3-cycle learning	w1118	0.0151	*	B		TT-statistic
Second position reinforced	3-cycle learning + 5 min.	w1118	0.0005	***	C	A vs B	3.0175	0.0157922	* p<0.05	0.0157922	* p<0.05
						A vs C	0.6471	1.568	insignificant	0.522666	insignificant
						B vs C	2.5656	0.0472061	* p<0.05	0.0314707	* p<0.05
Figure 7d
	two-tailed one-sample sign test
Learning Index Pair	Training	Genotype	p-value	significance level		student's t-test
AM first position	3-cycle learning	w1118	0.0001	***		p-value	significance level
BA first position	3-cycle learning	w1118	0.0013	**		0.4693	n.s.
