# Supplementary material for: The function of ethanol in olfactory associative behaviors in Drosophila melanogaster larvae
Source: PLoS One. 2023 Mar 13;18(3):e0276714. doi: 10.1371/journal.pone.0276714 (PMC10010511; doi:10.1371/journal.pone.0276714)
Supplement: S2 Table — (XLSX) [file pone.0276714.s004.xlsx]

## Sheet: Figure 1
Figure 1a								Figure 1b
Genotype	Ethanol concentration	Start side	Side preference					Genotype	Ethanol concentration	Start side	Side preference								Figure 1a			Figure 1b
			Ethanol	Agarose	Neutral	AI to AM (1:100)					Ethanol	Agarose	Neutral	AI to AM (1:100)				Median	-0.0952381		Median	-0.45
CantonS	0.05	Agarose	6	8	8	-0.0909091		w1118	0.05	Agarose	2	14	4	-0.6				Q25	-0.217391		Q25	-0.6
CantonS	0.05	Agarose	5	10	4	-0.263158		w1118	0.05	Agarose	3	15	2	-0.6				Q75	-0.0526316		Q75	-0.225
CantonS	0.05	Agarose	6	8	7	-0.0952381		w1118	0.05	Agarose	13	4	3	0.45
CantonS	0.05	Agarose	5	12	4	-0.333333		w1118	0.05	Agarose	3	15	2	-0.6
CantonS	0.05	Agarose	6	7	6	-0.0526316		w1118	0.05	Agarose	4	13	3	-0.45
CantonS	0.05	Agarose	3	6	10	-0.157895		w1118	0.05	Agarose	4	13	3	-0.45
CantonS	0.05	Agarose	9	6	7	0.136364		w1118	0.05	Agarose	9	9	2	0
CantonS	0.05	Agarose	6	2	8	0.25		w1118	0.05	Agarose	7	13	0	-0.3
CantonS	0.05	Agarose	1	6	16	-0.217391					Ethanol	Agarose	Neutral	AI to AM (1:100)
			Ethanol	Agarose	Neutral	AI to AM (1:100)		w1118	0.1	Agarose	8	9	3	-0.05
CantonS	0.1	Agarose	10	8	1	0.105263		w1118	0.1	Agarose	8	7	5	0.05				Median	-0.213636		Median	-0.125
CantonS	0.1	Agarose	5	12	3	-0.35		w1118	0.1	Agarose	8	11	1	-0.15				Q25	-0.379167		Q25	-0.3375
CantonS	0.1	Agarose	6	6	7	0		w1118	0.1	Agarose	13	5	2	0.4				Q75	-0.0416667		Q75	-0.0125
CantonS	0.1	Agarose	4	10	1	-0.4		w1118	0.1	Agarose	7	12	1	-0.25
CantonS	0.1	Agarose	8	8	4	0		w1118	0.1	Agarose	9	8	3	0.05
CantonS	0.1	Agarose	5	12	1	-0.388889		w1118	0.1	Agarose	5	11	4	-0.3
CantonS	0.1	Agarose	9	9	2	0		w1118	0.1	Agarose	8	10	2	-0.1
CantonS	0.1	Agarose	7	11	3	-0.190476		w1118	0.1	Agarose	5	12	3	-0.35
CantonS	0.1	Agarose	2	6	1	-0.444444		w1118	0.1	Agarose	9	9	2	0
CantonS	0.1	Agarose	7	10	1	-0.166667		w1118	0.1	Agarose	3	15	2	-0.6
CantonS	0.1	Agarose	1	17	2	-0.8		w1118	0.1	Agarose	5	13	2	-0.4
CantonS	0.1	Agarose	7	12	3	-0.227273		w1118	0.1	Agarose	4	14	2	-0.5
CantonS	0.1	Agarose	5	11	7	-0.26087		w1118	0.1	Agarose	9	11	0	-0.1
CantonS	0.1	Agarose	3	5	2	-0.2					Ethanol	Agarose	Neutral	AI to AM (1:100)
			Ethanol	Agarose	Neutral	AI to AM (1:100)		w1118	0.05	Ethanol	12	7	1	0.25
CantonS	0.05	Ethanol	13	0	5	0.722222		w1118	0.05	Ethanol	10	10	0	0				Median	0.2		Median	0.225
CantonS	0.05	Ethanol	9	6	6	0.142857		w1118	0.05	Ethanol	11	8	1	0.15				Q25	0.181818		Q25	0.15
CantonS	0.05	Ethanol	12	4	5	0.380952		w1118	0.05	Ethanol	13	5	2	0.4				Q75	0.380952		Q75	0.4125
CantonS	0.05	Ethanol	9	5	8	0.181818		w1118	0.05	Ethanol	13	4	3	0.45
CantonS	0.05	Ethanol	6	5	6	0.0588235		w1118	0.05	Ethanol	10	7	3	0.15
CantonS	0.05	Ethanol	8	3	4	0.333333		w1118	0.05	Ethanol	12	8	0	0.2
CantonS	0.05	Ethanol	10	6	4	0.2		w1118	0.05	Ethanol	14	5	1	0.45
CantonS	0.05	Ethanol	10	6	5	0.190476					Ethanol	Agarose	Neutral	AI to AM (1:100)
CantonS	0.05	Ethanol	12	3	5	0.45		w1118	0.1	Ethanol	8	9	3	-0.05
			Ethanol	Agarose	Neutral	AI to AM (1:100)		w1118	0.1	Ethanol	8	8	4	0
CantonS	0.1	Ethanol	12	2	3	0.588235		w1118	0.1	Ethanol	6	12	2	-0.3				Median	0.45		Median	-0.375
CantonS	0.1	Ethanol	15	2	3	0.65		w1118	0.1	Ethanol	9	10	1	-0.05				Q25	0.272727		Q25	-0.5375
CantonS	0.1	Ethanol	11	6	2	0.263158		w1118	0.1	Ethanol	7	9	4	-0.1				Q75	0.588235		Q75	-0.0625
CantonS	0.1	Ethanol	12	6	4	0.272727		w1118	0.1	Ethanol	4	15	1	-0.55
CantonS	0.1	Ethanol	9	3	2	0.428571		w1118	0.1	Ethanol	8	11	1	-0.15
CantonS	0.1	Ethanol	14	5	1	0.45		w1118	0.1	Ethanol	4	15	1	-0.55
CantonS	0.1	Ethanol	15	2	3	0.65		w1118	0.1	Ethanol	4	15	1	-0.55
CantonS	0.1	Ethanol	9	6	3	0.166667		w1118	0.1	Ethanol	3	13	4	-0.5
CantonS	0.1	Ethanol	14	3	2	0.578947		w1118	0.1	Ethanol	3	12	5	-0.45
								w1118	0.1	Ethanol	3	13	4	-0.5
								w1118	0.1	Ethanol	0	14	6	-0.7
								w1118	0.1	Ethanol	10	9	1	0.05

## Sheet: Figure 2
Figure 2a							Figure 2b
Genotype	Ethanol concentration	Odorant preference					Genotype	Ethanol concentration	Odorant preference
		AM (1:100)	Paraffin	Neutral	AI to AM (1:100)				AM (1:100)	Paraffin	Neutral	AI to AM (1:100)						Figure 2a			Figure 2b
CantonS	0	8	5	4	0.176471		w1118	0	8	4	8	0.2					Median	0.513158		Median	0.25
CantonS	0	12	2	5	0.526316		w1118	0	10	6	4	0.2					Q25	0.408929		Q25	0.2
CantonS	0	18	1	5	0.708333		w1118	0	12	2	6	0.5					Q75	0.593182		Q75	0.375
CantonS	0	13	4	4	0.428571		w1118	0	8	5	7	0.15
CantonS	0	10	3	7	0.35		w1118	0	11	3	6	0.4
CantonS	0	17	4	1	0.590909		w1118	0	11	5	4	0.3
CantonS	0	15	3	2	0.6		w1118	0	11	3	6	0.4
CantonS	0	12	3	3	0.5		w1118	0	12	6	2	0.3
		AM (1:100)	Paraffin	Neutral	AI to AM (1:100)		w1118	0	9	5	6	0.2
CantonS	0.05	12	5	3	0.35		w1118	0	8	7	5	0.05
CantonS	0.05	16	2	2	0.7				AM (1:100)	Paraffin	Neutral	AI to AM (1:100)
CantonS	0.05	19	2	0	0.809524		w1118	0.05	10	5	5	0.25					Median	0.7		Median	0.347222
CantonS	0.05	18	4	0	0.636364		w1118	0.05	6	10	4	-0.2					Q25	0.578947		Q25	0.0375
CantonS	0.05	14	3	2	0.578947		w1118	0.05	13	3	4	0.5					Q75	0.818182		Q75	0.488636
CantonS	0.05	19	1	1	0.857143		w1118	0.05	7	4	9	0.15
CantonS	0.05	19	1	2	0.818182		w1118	0.05	11	2	7	0.45
CantonS	0.05	13	4	3	0.45		w1118	0.05	6	6	8	0
CantonS	0.05	14	1	0	0.866667		w1118	0.05	8	9	3	-0.05
		AM (1:100)	Paraffin	Neutral	AI to AM (1:100)		w1118	0.05	12	4	2	0.444444					Median	0.190909		Median	0.30602
CantonS	0.08	7	2	11	0.25		w1118	0.05	9	9	2	0					Q25	0.114551		Q25	0.183983
CantonS	0.08	5	5	10	0		w1118	0.05	10	6	4	0.2					Q75	0.253289		Q75	0.488527
CantonS	0.08	7	2	10	0.263158		w1118	0.05	15	5	0	0.5
CantonS	0.08	6	4	9	0.105263		w1118	0.05	13	2	3	0.611111
CantonS	0.08	14	3	3	0.55		w1118	0.05	15	5	2	0.454545
CantonS	0.08	13	6	3	0.318182		w1118	0.05	17	3	0	0.7
CantonS	0.08	5	12	2	-0.368421				AM (1:100)	Paraffin	Neutral	AI to AM (1:100)
CantonS	0.08	11	7	4	0.181818		w1118	0.1	13	6	4	0.304348
CantonS	0.08	12	7	2	0.238095		w1118	0.1	10	7	4	0.142857
CantonS	0.08	11	7	2	0.2		w1118	0.1	9	7	3	0.105263
CantonS	0.08	7	5	5	0.117647		w1118	0.1	12	8	1	0.190476
CantonS	0.08	5	3	8	0.125		w1118	0.1	14	4	1	0.526316
		BA (pure)	Paraffin	Neutral	AI to AM (1:100)		w1118	0.1	20	2	2	0.75					Median	0.371212
CantonS	0	12	5	4	0.333333		w1118	0.1	17	5	1	0.521739					Q25	0.319444
CantonS	0	13	4	4	0.428571		w1118	0.1	12	8	2	0.181818					Q75	0.433929
CantonS	0	11	5	2	0.333333		w1118	0.1	15	7	4	0.307692
CantonS	0	10	5	3	0.277778		w1118	0.1	11	4	3	0.388889
CantonS	0	13	8	3	0.208333				BA (pure)	Paraffin	Neutral	AI to AM (1:100)								Median	0.3
CantonS	0	14	2	5	0.571429		w1118	0	11	9	0	0.1								Q25	0.0916667
CantonS	0	12	3	7	0.409091		w1118	0	12	7	2	0.238095								Q75	0.506818
CantonS	0	14	5	1	0.45		w1118	0	7	10	3	-0.15
		BA (pure)	Paraffin	Neutral	AI to AM (1:100)		w1118	0	12	10	2	0.0833333					Median	0.477273
CantonS	0.05	17	2	2	0.714286		w1118	0	15	7	0	0.363636					Q25	0.412879
CantonS	0.05	12	4	2	0.444444		w1118	0	16	7	4	0.333333					Q75	0.559524
CantonS	0.05	13	3	6	0.454545		w1118	0	10	10	0	0
CantonS	0.05	13	9	2	0.166667		w1118	0	16	3	0	0.684211
CantonS	0.05	14	3	4	0.52381		w1118	0	11	5	4	0.3
CantonS	0.05	16	5	1	0.5		w1118	0	14	1	5	0.65
CantonS	0.05	13	6	3	0.318182		w1118	0	18	0	1	0.947368
CantonS	0.05	14	3	3	0.55				BA (pure)	Paraffin	Neutral	AI to AM (1:100)					Median	0.12406		Median	0.377273
		BA (pure)	Paraffin	Neutral	AI to AM (1:100)		w1118	0.05	18	4	2	0.583333					Q25	0.0977273		Q25	0.157895
CantonS	0.08	16	4	1	0.571429		w1118	0.05	12	2	8	0.454545					Q75	0.227143		Q75	0.584559
CantonS	0.08	9	7	4	0.1		w1118	0.05	10	4	6	0.3
CantonS	0.08	13	9	3	0.16		w1118	0.05	14	2	4	0.6
CantonS	0.08	9	8	4	0.047619		w1118	0.05	11	1	5	0.588235
CantonS	0.08	11	9	2	0.0909091		w1118	0.05	5	2	12	0.157895
CantonS	0.08	14	5	2	0.428571		w1118	0.05	11	8	0	0.157895
CantonS	0.08	9	7	3	0.105263		w1118	0.05	8	7	5	0.05
CantonS	0.08	7	5	2	0.142857				BA (pure)	Paraffin	Neutral	AI to AM (1:100)					Median	0.690476		Median	0.333333
		2-Hep (1:300)	Paraffin	Neutral	AI to AM (1:100)		w1118	0.1	15	3	2	0.6					Q25	0.421429		Q25	0.235294
CantonS	0	16	2	3	0.666667		w1118	0.1	12	5	3	0.35					Q75	0.723485		Q75	0.35
CantonS	0	16	1	4	0.714286		w1118	0.1	12	8	4	0.166667
CantonS	0	12	5	1	0.388889		w1118	0.1	7	6	5	0.0555556
CantonS	0	13	5	2	0.4		w1118	0.1	16	7	3	0.346154
CantonS	0	17	1	4	0.727273		w1118	0.1	11	4	0	0.466667
CantonS	0	13	4	4	0.428571		w1118	0.1	8	4	5	0.235294
CantonS	0	17	1	2	0.8		w1118	0.1	16	7	4	0.333333
CantonS	0	14	1	3	0.722222		w1118	0.1	11	6	1	0.277778
		2-Hep (1:300)	Paraffin	Neutral	AI to AM (1:100)				2-Hep (1:300)	Paraffin	Neutral	AI to AM (1:100)					Median	0.298246		Median	0.291667
CantonS	0.08	13	3	2	0.555556		w1118	0	6	6	7	0					Q25	0.233796		Q25	0.124405
CantonS	0.08	12	5	1	0.388889		w1118	0	14	3	2	0.578947					Q75	0.430556		Q75	0.365441
CantonS	0.08	12	5	4	0.333333		w1118	0	8	5	7	0.15
CantonS	0.08	11	6	3	0.25		w1118	0	11	4	5	0.35
CantonS	0.08	10	7	3	0.15		w1118	0	3	8	9	-0.25
CantonS	0.08	13	8	6	0.185185		w1118	0	11	4	2	0.411765
CantonS	0.08	17	3	3	0.608696		w1118	0	14	8	3	0.24
CantonS	0.08	11	6	2	0.263158		w1118	0	12	3	2	0.529412
							w1118	0	7	6	8	0.047619
							w1118	0	11	6	3	0.25
							w1118	0	14	6	4	0.333333
							w1118	0	15	7	2	0.333333
									2-Hep (1:300)	Paraffin	Neutral	AI to AM (1:100)								Median	0.29089
							w1118	0.05	17	1	2	0.8								Q25	0
							w1118	0.05	13	4	3	0.45								Q75	0.611111
							w1118	0.05	11	7	3	0.190476
							w1118	0.05	13	2	3	0.611111
							w1118	0.05	7	7	8	0
							w1118	0.05	9	9	3	0
							w1118	0.05	5	13	4	-0.363636
							w1118	0.05	9	8	5	0.0454545
							w1118	0.05	10	12	3	-0.08
							w1118	0.05	13	2	3	0.611111
							w1118	0.05	17	1	2	0.8
							w1118	0.05	14	5	4	0.391304

## Sheet: Figure 3
Training paradigm schemes can be found above every figure
Figure 3a							Figure 3b									Figure 3c									Figure 3d							Figure 3e									Figure 3f
Genotype	Ethanol concentration						Genotype	Ethanol concentration	Distributional values and attraction index to AM (1:100)							Genotype	Ethanol concentration	Distributional values and attraction index to AM (1:100)							Genotype	Ethanol concentration	Odorant balance					Genotype	Ethanol concentration	Distributional values and attraction index to AM (1:100)							Genotype	Ethanol concentration	Distributional values and attraction index to AM (1:100)
		Odorant balance							1-cycle without reinforcer									1-cycle without reinforcer									AM (1:100)	BA (pure)	Neutral	AI to AM (1:100)				1-cycle without reinforcer									1-cycle without reinforcer
		AM (1:100)	BA (pure)	Neutral	AI to AM (1:100)				AM (1:100)	BA (pure)	Neutral	AI to AM (1:100)						AM (1:100)	BA (pure)	Neutral	AI to AM (1:100)				w1118	0	8	3	4	0.333333				AM (1:100)	BA (pure)	Neutral	AI to AM (1:100)						AM (1:100)	BA (pure)	Neutral	AI to AM (1:100)
CantonS	0	4	9	2	-0.333333		CantonS	0	6	7	2	-0.0666667	Median	0.0544118		CantonS	0	4	9	4	-0.294118	Median	-0.165904		w1118	0	6	4	3	0.153846		w1118	0	14	4	1	0.526316	Median	0.640789		w1118	0	10	8	2	0.1	Median	0.525
CantonS	0	11	6	3	0.25		CantonS	0	11	8	3	0.136364	Q25	-0.0217391		CantonS	0	4	11	3	-0.388889	Q25	-0.280112		w1118	0	6	6	1	0		w1118	0	15	4	1	0.55	Q25	0.544079		w1118	0	10	5	3	0.277778	Q25	0.294444
CantonS	0	9	11	1	-0.0952381		CantonS	0	7	6	4	0.0588235	Q75	0.231459		CantonS	0	3	9	3	-0.4	Q75	-0.0357143		w1118	0	9	8	2	0.0526316		w1118	0	18	3	0	0.714286	Q75	0.703571		w1118	0	12	6	2	0.3	Q75	0.664286
CantonS	0	11	6	3	0.25		CantonS	0	12	5	2	0.368421				CantonS	0	11	3	4	0.444444				w1118	0	13	5	1	0.421053		w1118	0	17	3	0	0.7				w1118	0	18	2	0	0.8
CantonS	0	9	7	7	0.0869565		CantonS	0	9	8	3	0.05				CantonS	0	6	9	4	-0.157895				w1118	0	13	4	1	0.5		w1118	0	15	2	3	0.65				w1118	0	19	0	1	0.95
CantonS	0	5	11	2	-0.333333		CantonS	0	10	5	4	0.263158				CantonS	0	8	13	0	-0.238095				w1118	0	13	4	1	0.5		w1118	0	17	1	2	0.8				w1118	0	16	3	2	0.619048
CantonS	0	8	7	2	0.0588235		CantonS	0	7	10	8	-0.12				CantonS	0	9	7	4	0.1				w1118	0	10	3	1	0.5		w1118	0	14	2	3	0.631579				w1118	0	11	2	7	0.45
CantonS	0	4	12	2	-0.444444		CantonS	0	9	8	6	0.0434783				CantonS	0	9	12	0	-0.142857				w1118	0	10	8	1	0.105263		w1118	0	16	6	0	0.454545				w1118	0	15	3	2	0.6
CantonS	0	5	9	2	-0.25		CantonS	0	13	3	4	0.5				CantonS	0	8	12	3	-0.173913				w1118	0	9	8	0	0.0588235				3-cycle without reinforcer									3-cycle without reinforcer
CantonS	0	17	9	2	0.285714		CantonS	0	9	10	4	-0.0434783				CantonS	0	11	11	1	0				w1118	0	12	6	3	0.285714				AM (1:100)	BA (pure)	Neutral	AI to AM (1:100)						AM (1:100)	BA (pure)	Neutral	AI to AM (1:100)
CantonS	0	10	7	5	0.136364				3-cycle without reinforcer									3-cycle without reinforcer							w1118	0	11	4	2	0.411765		w1118	0	14	7	0	0.333333	Median	0.421053		w1118	0	14	8	1	0.26087	Median	0.5
CantonS	0	8	13	3	-0.208333				AM (1:100)	BA (pure)	Neutral	AI to AM (1:100)						AM (1:100)	BA (pure)	Neutral	AI to AM (1:100)				w1118	0	10	5	4	0.263158		w1118	0	12	6	2	0.3	Q25	0.333333		w1118	0	16	5	1	0.5	Q25	0.26087
CantonS	0	6	8	3	-0.117647		CantonS	0	9	6	3	0.166667	Median	0.231579		CantonS	0	4	4	5	0	Median	-0.160256		w1118	0	11	4	0	0.466667		w1118	0	11	5	4	0.3	Q75	0.619048		w1118	0	15	2	3	0.65	Q75	0.631579
CantonS	0	8	12	3	-0.173913		CantonS	0	10	3	5	0.388889	Q25	0.0988095		CantonS	0	5	8	2	-0.2	Q25	-0.2		w1118	0	14	3	1	0.611111		w1118	0	13	5	2	0.4				w1118	0	15	4	0	0.578947
		Odorant balance					CantonS	0	11	6	2	0.263158	Q75	0.39693		CantonS	0	5	9	6	-0.2	Q75	0.0375		w1118	0	9	6	2	0.176471		w1118	0	17	1	1	0.842105				w1118	0	6	11	3	-0.25
		AM (1:100)	BA (pure)	Neutral	AI to AM (1:100)		CantonS	0	9	7	5	0.0952381				CantonS	0	9	13	4	-0.153846				w1118	0	9	6	2	0.176471		w1118	0	16	3	1	0.65				w1118	0	9	9	3	0
CantonS	0.05	13	7	2	0.272727		CantonS	0	8	6	6	0.1				CantonS	0	7	8	6	-0.047619						Odorant balance					w1118	0	12	5	3	0.35				w1118	0	15	3	1	0.631579
CantonS	0.05	8	11	1	-0.15		CantonS	0	12	4	2	0.444444				CantonS	0	5	8	3	-0.1875						AM (1:100)	BA (pure)	Neutral	AI to AM (1:100)		w1118	0	12	7	3	0.227273				w1118	0	5	15	0	-0.5
CantonS	0.05	8	11	2	-0.142857		CantonS	0	12	4	3	0.421053				CantonS	0	8	13	2	-0.217391				w1118	0.05	10	5	1	0.3125		w1118	0	12	4	3	0.421053				w1118	0	9	4	5	0.277778
CantonS	0.05	11	11	0	0		CantonS	0	7	4	4	0.2				CantonS	0	6	11	3	-0.25				w1118	0.05	7	6	0	0.0769231		w1118	0	16	1	3	0.75				w1118	0	20	1	0	0.904762
CantonS	0.05	6	7	2	-0.0666667		CantonS	0	6	8	2	-0.125				CantonS	0	12	6	2	0.3				w1118	0.05	8	8	0	0		w1118	0	15	2	4	0.619048				w1118	0	15	2	3	0.65
CantonS	0.05	4	18	4	-0.538462		CantonS	0	8	4	3	0.266667				CantonS	0	10	5	3	0.277778				w1118	0.05	9	5	2	0.25		w1118	0	13	4	3	0.45				w1118	0	14	4	0	0.555556
CantonS	0.05	5	12	4	-0.333333		CantonS	0	12	4	2	0.444444				CantonS	0	6	9	3	-0.166667				w1118	0.05	14	7	3	0.291667		w1118	0	17	4	3	0.541667				w1118	0	15	7	0	0.363636
CantonS	0.05	5	10	2	-0.294118		CantonS	0	6	9	4	-0.157895				CantonS	0	10	7	3	0.15				w1118	0.05	10	2	1	0.615385				1-cycle learning									1-cycle learning
CantonS	0.05	11	6	3	0.25				1-cycle learning									1-cycle learning							w1118	0.05	7	5	0	0.166667				AM (1:100)	BA (pure) +5% EtOH	Neutral	AI to AM (1:100)						AM (1:100) +5% EtOH	BA (pure)	Neutral	AI to AM (1:100)
CantonS	0.05	6	9	2	-0.176471				AM (1:100)	BA (pure) +5% EtOH	Neutral	AI to AM (1:100)						AM (1:100) +5% EtOH	BA (pure)	Neutral	AI to AM (1:100)				w1118	0.05	7	6	3	0.0625		w1118	0.05	17	2	2	0.714286	Median	0.625		w1118	0.05	9	7	3	0.105263	Median	0.171679
CantonS	0.05	8	6	5	0.105263		CantonS	0.05	8	8	5	0	Median	0.047619		CantonS	0.05	8	5	2	0.2	Median	0.190909		w1118	0.05	13	5	1	0.421053		w1118	0.05	15	5	5	0.4	Q25	0.494643		w1118	0.05	4	10	5	-0.315789	Q25	-0.0672727
CantonS	0.05	6	10	4	-0.2		CantonS	0.05	11	4	2	0.411765	Q25	-0.119048		CantonS	0.05	9	5	5	0.210526	Q25	-0.0652174		w1118	0.05	12	5	0	0.411765		w1118	0.05	15	0	3	0.833333	Q75	0.803571		w1118	0.05	11	9	2	0.0909091	Q75	0.368347
							CantonS	0.05	9	3	5	0.352941	Q75	0.285604		CantonS	0.05	12	4	4	0.4	Q75	0.258929		w1118	0.05	9	5	0	0.285714		w1118	0.05	19	0	1	0.95				w1118	0.05	6	12	2	-0.3
							CantonS	0.05	9	7	5	0.0952381				CantonS	0.05	4	4	10	0				w1118	0.05	10	7	1	0.166667		w1118	0.05	15	3	2	0.6				w1118	0.05	10	13	2	-0.12
Median	-0.0952381		Median	-0.146429			CantonS	0.05	12	4	5	0.380952				CantonS	0.05	13	4	3	0.45				w1118	0.05	10	6	0	0.25		w1118	0.05	16	3	1	0.65				w1118	0.05	11	6	4	0.238095
Q25	-0.21875		Q25	-0.223529			CantonS	0.05	6	8	4	-0.111111				CantonS	0.05	4	9	4	-0.294118				w1118	0.05	10	6	1	0.235294		w1118	0.05	14	3	3	0.55				w1118	0.05	11	4	2	0.411765
Q75	0.11166		Q75	0.0263158			CantonS	0.05	5	8	8	-0.142857				CantonS	0.05	6	11	1	-0.277778				w1118	0.05	10	5	2	0.294118		w1118	0.05	8	9	4	-0.047619				w1118	0.05	16	3	2	0.619048
							CantonS	0.05	8	3	8	0.263158				CantonS	0.05	6	3	10	0.157895				w1118	0.05	11	4	2	0.411765		w1118	0.05	19	1	0	0.9				w1118	0.05	15	2	2	0.684211
							CantonS	0.05	10	7	3	0.15				CantonS	0.05	8	4	10	0.181818				w1118	0.05	10	3	1	0.5		w1118	0.05	14	4	3	0.47619				w1118	0.05	12	7	2	0.238095
							CantonS	0.05	5	9	8	-0.181818				CantonS	0.05	7	13	3	-0.26087													3-cycle learning									3-cycle learning
							CantonS	0.05	4	9	7	-0.25				CantonS	0.05	13	7	1	0.285714													AM (1:100)	BA (pure) +5% EtOH	Neutral	AI to AM (1:100)						AM (1:100) +5% EtOH	BA (pure)	Neutral	AI to AM (1:100)
							CantonS	0.05	8	8	4	0				CantonS	0.05	12	7	1	0.25				Median	0.285714		Median	0.285714			w1118	0.05	14	2	3	0.631579	Median	0.541667		w1118	0.05	13	4	3	0.45	Median	0.3125
									3-cycle learning									3-cycle learning							Q25	0.153846		Q25	0.166667			w1118	0.05	15	4	2	0.52381	Q25	0.43913		w1118	0.05	9	4	3	0.3125	Q25	0.0898268
									AM (1:100)	BA (pure) +5% EtOH	Neutral	AI to AM (1:100)						AM (1:100) +5% EtOH	BA (pure)	Neutral	AI to AM (1:100)				Q75	0.466667		Q75	0.411765			w1118	0.05	16	1	1	0.833333	Q75	0.564474		w1118	0.05	15	2	0	0.764706	Q75	0.435526
							CantonS	0.05	8	14	6	-0.214286	Median	-0.110119		CantonS	0.05	9	11	4	-0.0833333	Median	-0.0277778									w1118	0.05	15	3	4	0.545455				w1118	0.05	12	4	3	0.421053
							CantonS	0.05	6	10	4	-0.2	Q25	-0.194118		CantonS	0.05	7	15	1	-0.347826	Q25	-0.107143									w1118	0.05	16	5	2	0.478261				w1118	0.05	11	4	6	0.333333
							CantonS	0.05	9	9	3	0	Q75	0.131905		CantonS	0.05	10	8	1	0.105263	Q75	0.0921053									w1118	0.05	17	4	3	0.541667				w1118	0.05	12	3	4	0.473684
							CantonS	0.05	14	10	1	0.16				CantonS	0.05	7	9	2	-0.111111											w1118	0.05	11	5	4	0.3				w1118	0.05	5	14	1	-0.45
							CantonS	0.05	6	9	2	-0.176471				CantonS	0.05	12	11	2	0.04											w1118	0.05	14	3	2	0.578947				w1118	0.05	10	5	4	0.263158
							CantonS	0.05	5	9	4	-0.222222				CantonS	0.05	9	9	2	0											w1118	0.05	10	5	4	0.263158				w1118	0.05	9	11	3	-0.0869565
							CantonS	0.05	8	5	5	0.166667				CantonS	0.05	9	8	2	0.0526316											w1118	0.05	13	5	2	0.4				w1118	0.05	10	11	0	-0.047619
							CantonS	0.05	6	8	2	-0.125				CantonS	0.05	6	9	2	-0.176471											w1118	0.05	15	4	1	0.55				w1118	0.05	12	7	3	0.227273
							CantonS	0.05	10	9	2	0.047619				CantonS	0.05	10	4	2	0.375													3-cycle learning + 5 minutes									3-cycle learning + 5 minutes
							CantonS	0.05	13	6	1	0.35				CantonS	0.05	9	5	2	0.25													AM (1:100)	BA (pure) +5% EtOH	Neutral	AI to AM (1:100)						AM (1:100) +5% EtOH	BA (pure)	Neutral	AI to AM (1:100)
							CantonS	0.05	4	7	3	-0.214286				CantonS	0.05	8	9	1	-0.0555556											w1118	0.05	8	5	6	0.157895	Median	0.6		w1118	0.05	9	6	1	0.1875	Median	0.25
							CantonS	0.05	10	4	2	0.375				CantonS	0.05	9	5	3	0.235294											w1118	0.05	11	4	1	0.4375	Q25	0.4375		w1118	0.05	7	11	4	-0.181818	Q25	0.1875
							CantonS	0.05	6	8	7	-0.0952381				CantonS	0.05	7	9	5	-0.0952381											w1118	0.05	12	3	3	0.5	Q75	0.75		w1118	0.05	11	5	0	0.375	Q75	0.375
							CantonS	0.05	8	11	5	-0.125				CantonS	0.05	5	11	3	-0.315789											w1118	0.05	15	6	0	0.428571				w1118	0.05	12	4	4	0.4
									3-cycle learning + 5 minutes									3-cycle learning + 5 minutes														w1118	0.05	17	3	0	0.7				w1118	0.05	19	4	1	0.625
									AM (1:100)	BA (pure) +5% EtOH	Neutral	AI to AM (1:100)						AM (1:100) +5% EtOH	BA (pure)	Neutral	AI to AM (1:100)											w1118	0.05	17	2	1	0.75				w1118	0.05	12	11	3	0.0384615
							CantonS	0.05	9	5	2	0.25	Median	0.0982143		CantonS	0.05	11	5	2	0.333333	Median	-0.0571895									w1118	0.05	18	2	0	0.8				w1118	0.05	9	5	2	0.25
							CantonS	0.05	6	7	4	-0.0588235	Q25	-0.0816176		CantonS	0.05	7	9	2	-0.111111	Q25	-0.112745									w1118	0.05	15	3	2	0.6				w1118	0.05	14	8	2	0.25
							CantonS	0.05	12	6	2	0.3	Q75	0.25		CantonS	0.05	6	8	3	-0.117647	Q75	0.14375									w1118	0.05	16	1	3	0.75				w1118	0.05	13	6	1	0.35
							CantonS	0.05	10	6	0	0.25				CantonS	0.05	6	7	4	-0.0588235
							CantonS	0.05	6	5	3	0.0714286				CantonS	0.05	7	8	2	-0.0588235
							CantonS	0.05	3	6	2	-0.272727				CantonS	0.05	9	4	3	0.3125
							CantonS	0.05	9	5	1	0.266667				CantonS	0.05	5	7	2	-0.142857
							CantonS	0.05	8	11	1	-0.15				CantonS	0.05	7	7	2	0
							CantonS	0.05	3	6	6	-0.2				CantonS	0.05	11	7	2	0.2
							CantonS	0.05	8	6	2	0.125				CantonS	0.05	9	7	0	0.125
							CantonS	0.05	6	6	2	0				CantonS	0.05	7	8	3	-0.0555556
							CantonS	0.05	10	6	3	0.210526				CantonS	0.05	5	10	1	-0.3125

## Sheet: Figure 4
Training paradigm schemes can be found above the figures.
Figure 4a									Figure 4b									Figure 4c									Figure 4d
Genotype	Ethanol concentration	Distributional values and attraction index to AM (1:100)							Genotype	Ethanol concentration	Distributional values and attraction index to AM (1:100)							Genotype	Ethanol concentration	Distributional values and attraction index to AM (1:100)							Genotype	Ethanol concentration	Distributional values and attraction index to AM (1:100)
		3-cycle without reinforcer									3-cycle without reinforcer									3-cycle without reinforcer									3-cycle without reinforcer
		AM (1:100)	BA (pure)	Neutral	AI to AM (1:100)						AM (1:100)	BA (pure)	Neutral	AI to AM (1:100)						AM (1:100)	BA (pure)	Neutral	AI to AM (1:100)						AM (1:100)	BA (pure)	Neutral	AI to AM (1:100)
CantonS	0	9	6	3	0.166667	Median	0.231579		CantonS	0	4	4	5	0	Median	-0.160256		w1118	0	14	7	0	0.333333	Median	0.421053		w1118	0	14	8	1	0.26087	Median	0.5
CantonS	0	10	3	5	0.388889	Q25	0.0988095		CantonS	0	5	8	2	-0.2	Q25	-0.2		w1118	0	12	6	2	0.3	Q25	0.333333		w1118	0	16	5	1	0.5	Q25	0.26087
CantonS	0	11	6	2	0.263158	Q75	0.39693		CantonS	0	5	9	6	-0.2	Q75	0.0375		w1118	0	11	5	4	0.3	Q75	0.619048		w1118	0	15	2	3	0.65	Q75	0.631579
CantonS	0	9	7	5	0.0952381				CantonS	0	9	13	4	-0.153846				w1118	0	13	5	2	0.4				w1118	0	15	4	0	0.578947
CantonS	0	8	6	6	0.1				CantonS	0	7	8	6	-0.047619				w1118	0	17	1	1	0.842105				w1118	0	6	11	3	-0.25
CantonS	0	12	4	2	0.444444				CantonS	0	5	8	3	-0.1875				w1118	0	16	3	1	0.65				w1118	0	9	9	3	0
CantonS	0	12	4	3	0.421053				CantonS	0	8	13	2	-0.217391				w1118	0	12	5	3	0.35				w1118	0	15	3	1	0.631579
CantonS	0	7	4	4	0.2				CantonS	0	6	11	3	-0.25				w1118	0	12	7	3	0.227273				w1118	0	5	15	0	-0.5
CantonS	0	6	8	2	-0.125				CantonS	0	12	6	2	0.3				w1118	0	12	4	3	0.421053				w1118	0	9	4	5	0.277778
CantonS	0	8	4	3	0.266667				CantonS	0	10	5	3	0.277778				w1118	0	16	1	3	0.75				w1118	0	20	1	0	0.904762
CantonS	0	12	4	2	0.444444				CantonS	0	6	9	3	-0.166667				w1118	0	15	2	4	0.619048				w1118	0	15	2	3	0.65
CantonS	0	6	9	4	-0.157895				CantonS	0	10	7	3	0.15				w1118	0	13	4	3	0.45				w1118	0	14	4	0	0.555556
		3-cycle learning reinforcer first position									3-cycle learning reinforcer first position							w1118	0	17	4	3	0.541667				w1118	0	15	7	0	0.363636
		AM (1:100) +5% EtOH	BA (pure)	Neutral	AI to AM (1:100)						AM (1:100)	BA (pure) +5% EtOH	Neutral	AI to AM (1:100)						3-cycle learning reinforcer first position									3-cycle learning reinforcer first position
CantonS	0.05	9	7	2	0.111111	Median	0.187229		CantonS	0.05	11	9	3	0.0869565	Median	-0.0930736				AM (1:100) +5% EtOH	BA (pure)	Neutral	AI to AM (1:100)						AM (1:100)	BA (pure) +5% EtOH	Neutral	AI to AM (1:100)
CantonS	0.05	11	6	2	0.263158	Q25	0.0199275		CantonS	0.05	5	8	3	-0.1875	Q25	-0.17731		w1118	0.05	11	4	4	0.368421	Median	0.333333		w1118	0.05	9	4	2	0.333333	Median	0.333333
CantonS	0.05	11	8	3	0.136364	Q75	0.270285		CantonS	0.05	6	8	0	-0.142857	Q75	0.0147059		w1118	0.05	12	6	3	0.285714	Q25	0.285714		w1118	0.05	14	1	1	0.8125	Q25	0.217391
CantonS	0.05	12	7	1	0.25				CantonS	0.05	7	9	6	-0.0909091				w1118	0.05	8	3	4	0.333333	Q75	0.368421		w1118	0.05	16	4	2	0.545455	Q75	0.529412
CantonS	0.05	10	3	5	0.388889				CantonS	0.05	6	14	3	-0.347826				w1118	0.05	8	4	3	0.266667				w1118	0.05	10	6	1	0.235294
CantonS	0.05	12	7	2	0.238095				CantonS	0.05	8	10	3	-0.0952381				w1118	0.05	9	4	2	0.333333				w1118	0.05	12	3	2	0.529412
CantonS	0.05	9	11	3	-0.0869565				CantonS	0.05	7	9	6	-0.0909091				w1118	0.05	11	5	2	0.333333				w1118	0.05	6	8	1	-0.133333
CantonS	0.05	7	6	5	0.0555556				CantonS	0.05	6	11	0	-0.294118				w1118	0.05	9	5	4	0.222222				w1118	0.05	13	8	2	0.217391
CantonS	0.05	2	5	7	-0.214286				CantonS	0.05	8	7	2	0.0588235				w1118	0.05	11	1	3	0.666667				w1118	0.05	7	5	1	0.153846
CantonS	0.05	6	8	5	-0.105263				CantonS	0.05	10	10	4	0				w1118	0.05	13	3	2	0.555556				w1118	0.05	13	6	2	0.333333
CantonS	0.05	13	6	5	0.291667				CantonS	0.05	8	12	3	-0.173913						3-cycle learning reinforcer first position + 5 minutes									3-cycle learning reinforcer first position + 5 minutes
CantonS	0.05	14	6	0	0.4				CantonS	0.05	10	7	3	0.15						AM (1:100) +5% EtOH	BA (pure)	Neutral	AI to AM (1:100)						AM (1:100)	BA (pure) +5% EtOH	Neutral	AI to AM (1:100)
		3-cycle learning reinforcer first position + 5 minutes									3-cycle learning reinforcer first position + 5 minutes							w1118	0.05	11	4	3	0.388889	Median	0.45		w1118	0.05	13	3	1	0.588235	Median	0.421053
		AM (1:100) +5% EtOH	BA (pure)	Neutral	AI to AM (1:100)						AM (1:100)	BA (pure) +5% EtOH	Neutral	AI to AM (1:100)				w1118	0.05	14	12	0	0.0769231	Q25	0.388889		w1118	0.05	13	5	1	0.421053	Q25	0.105263
CantonS	0.05	11	4	3	0.388889	Median	0.239583		CantonS	0.05	6	9	2	-0.176471	Median	-0.116667		w1118	0.05	14	7	0	0.333333	Q75	0.578947		w1118	0.05	16	11	1	0.178571	Q75	0.588235
CantonS	0.05	11	5	2	0.333333	Q25	0.046875		CantonS	0.05	8	5	0	0.230769	Q25	-0.190045		w1118	0.05	15	6	0	0.428571				w1118	0.05	18	1	1	0.85
CantonS	0.05	7	6	3	0.0625	Q75	0.347222		CantonS	0.05	9	5	2	0.25	Q75	0.176113		w1118	0.05	15	5	1	0.47619				w1118	0.05	17	3	0	0.7
CantonS	0.05	4	7	3	-0.214286				CantonS	0.05	9	11	0	-0.1				w1118	0.05	16	4	0	0.6				w1118	0.05	8	12	2	-0.181818
CantonS	0.05	10	3	3	0.4375				CantonS	0.05	10	6	1	0.235294				w1118	0.05	15	2	1	0.722222				w1118	0.05	11	9	1	0.0952381
CantonS	0.05	7	8	3	-0.0555556				CantonS	0.05	7	8	0	-0.0666667				w1118	0.05	13	4	3	0.45				w1118	0.05	14	5	1	0.45
CantonS	0.05	8	3	4	0.333333				CantonS	0.05	6	8	1	-0.133333				w1118	0.05	14	3	2	0.578947				w1118	0.05	10	8	1	0.105263
CantonS	0.05	10	5	1	0.3125				CantonS	0.05	10	7	2	0.157895
CantonS	0.05	7	7	3	0				CantonS	0.05	7	12	2	-0.238095
CantonS	0.05	6	4	2	0.166667				CantonS	0.05	5	12	0	-0.411765
CantonS	0.05	13	4	1	0.5				CantonS	0.05	7	10	3	-0.15
CantonS	0.05	9	7	3	0.105263				CantonS	0.05	4	7	2	-0.230769

## Sheet: Figure 5
Training paradigm schemes can be found above every figure
Figure 5a									Figure 5b									Figure 5c									Figure 5d
Genotype	Ethanol concentration	Distributional values and attraction index to AM (1:100)							Genotype	Ethanol concentration	Distributional values and attraction index to AM (1:100)							Genotype	Ethanol concentration	Distributional values and attraction index to AM (1:100)							Genotype	Ethanol concentration	Distributional values and attraction index to AM (1:100)
		3-cycle without reinforcer									3-cycle without reinforcer									3-cycle without reinforcer									3-cycle without reinforcer
		AM (1:100)	BA (pure)	Neutral	AI to AM (1:100)						AM (1:100)	BA (pure)	Neutral	AI to AM (1:100)						AM (1:100)	BA (pure)	Neutral	AI to AM (1:100)						AM (1:100)	BA (pure)	Neutral	AI to AM (1:100)
CantonS	0	9	6	3	0.166667	Median	0.231579		CantonS	0	4	4	5	0	Median	-0.160256		w1118	0	14	7	0	0.333333	Median	0.421053		w1118	0	14	8	1	0.26087	Median	0.5
CantonS	0	10	3	5	0.388889	Q25	0.0988095		CantonS	0	5	8	2	-0.2	Q25	-0.2		w1118	0	12	6	2	0.3	Q25	0.333333		w1118	0	16	5	1	0.5	Q25	0.26087
CantonS	0	11	6	2	0.263158	Q75	0.39693		CantonS	0	5	9	6	-0.2	Q75	0.0375		w1118	0	11	5	4	0.3	Q75	0.619048		w1118	0	15	2	3	0.65	Q75	0.631579
CantonS	0	9	7	5	0.0952381				CantonS	0	9	13	4	-0.153846				w1118	0	13	5	2	0.4				w1118	0	15	4	0	0.578947
CantonS	0	8	6	6	0.1				CantonS	0	7	8	6	-0.047619				w1118	0	17	1	1	0.842105				w1118	0	6	11	3	-0.25
CantonS	0	12	4	2	0.444444				CantonS	0	5	8	3	-0.1875				w1118	0	16	3	1	0.65				w1118	0	9	9	3	0
CantonS	0	12	4	3	0.421053				CantonS	0	8	13	2	-0.217391				w1118	0	12	5	3	0.35				w1118	0	15	3	1	0.631579
CantonS	0	7	4	4	0.2				CantonS	0	6	11	3	-0.25				w1118	0	12	7	3	0.227273				w1118	0	5	15	0	-0.5
CantonS	0	6	8	2	-0.125				CantonS	0	12	6	2	0.3				w1118	0	12	4	3	0.421053				w1118	0	9	4	5	0.277778
CantonS	0	8	4	3	0.266667				CantonS	0	10	5	3	0.277778				w1118	0	16	1	3	0.75				w1118	0	20	1	0	0.904762
CantonS	0	12	4	2	0.444444				CantonS	0	6	9	3	-0.166667				w1118	0	15	2	4	0.619048				w1118	0	15	2	3	0.65
CantonS	0	6	9	4	-0.157895				CantonS	0	10	7	3	0.15				w1118	0	13	4	3	0.45				w1118	0	14	4	0	0.555556
		3-cycle learning, tested on ethanol									3-cycle learning, tested on ethanol							w1118	0	17	4	3	0.541667				w1118	0	15	7	0	0.363636
		AM (1:100)	BA (pure) +5% EtOH	Neutral	AI to AM (1:100)						AM (1:100) +5% EtOH	BA (pure)	Neutral	AI to AM (1:100)
CantonS	0.05	10	4	2	0.375	Median	0.217914		CantonS	0.05	9	8	1	0.0555556	Median	-0.0208333				3-cycle learning, tested on ethanol									3-cycle learning, tested on ethanol
CantonS	0.05	9	7	3	0.105263	Q25	0.0291667		CantonS	0.05	5	7	2	-0.142857	Q25	-0.18323				AM (1:100)	BA (pure) +5% EtOH	Neutral	AI to AM (1:100)						AM (1:100) +5% EtOH	BA (pure)	Neutral	AI to AM (1:100)
CantonS	0.05	9	2	4	0.466667	Q75	0.38125		CantonS	0.05	8	8	2	0	Q75	0.0871041		w1118	0.05	16	4	0	0.6	Median	0.666667		w1118	0.05	7	11	1	-0.210526	Median	0.130435
CantonS	0.05	5	4	3	0.0833333				CantonS	0.05	9	10	5	-0.0416667				w1118	0.05	15	4	3	0.5	Q25	0.5		w1118	0.05	11	8	2	0.142857	Q25	-0.15
CantonS	0.05	11	3	4	0.444444				CantonS	0.05	3	12	4	-0.473684				w1118	0.05	13	1	2	0.75	Q75	0.75		w1118	0.05	7	7	3	0	Q75	0.3125
CantonS	0.05	12	5	5	0.318182				CantonS	0.05	11	7	2	0.2				w1118	0.05	12	3	5	0.45				w1118	0.05	6	9	5	-0.15
CantonS	0.05	6	8	1	-0.133333				CantonS	0.05	7	6	0	0.0769231				w1118	0.05	16	1	3	0.75				w1118	0.05	7	12	2	-0.238095
CantonS	0.05	13	5	2	0.4				CantonS	0.05	3	13	3	-0.526316				w1118	0.05	14	4	5	0.434783				w1118	0.05	11	8	4	0.130435
CantonS	0.05	12	5	3	0.35				CantonS	0.05	9	7	1	0.117647				w1118	0.05	17	3	0	0.7				w1118	0.05	10	5	1	0.3125
CantonS	0.05	3	10	3	-0.4375				CantonS	0.05	11	8	2	0.142857				w1118	0.05	17	1	3	0.761905				w1118	0.05	15	6	0	0.428571
CantonS	0.05	5	8	3	-0.1875				CantonS	0.05	7	14	2	-0.304348				w1118	0.05	19	3	2	0.666667				w1118	0.05	13	4	3	0.45
CantonS	0.05	9	7	1	0.117647				CantonS	0.05	6	7	3	-0.0625
		3-cycle learning + 5 minutes, tested on ethanol									3-cycle learning + 5 minutes, tested on ethanol									3-cycle learning + 5 minutes, tested on ethanol									3-cycle learning + 5 minutes, tested on ethanol
		AM (1:100)	BA (pure) +5% EtOH	Neutral	AI to AM (1:100)						AM (1:100) +5% EtOH	BA (pure)	Neutral	AI to AM (1:100)						AM (1:100)	BA (pure) +5% EtOH	Neutral	AI to AM (1:100)						AM (1:100) +5% EtOH	BA (pure)	Neutral	AI to AM (1:100)
CantonS	0.05	1	7	6	-0.428571	Median	0.0652174		CantonS	0.05	2	16	0	-0.777778	Median	-0.341667		w1118	0.05	14	1	3	0.722222	Median	0.730676		w1118	0.05	9	9	1	0	Median	0.231283
CantonS	0.05	10	5	3	0.277778	Q25	-0.341518		CantonS	0.05	8	9	2	-0.0526316	Q25	-0.434837		w1118	0.05	14	1	3	0.722222	Q25	0.617647		w1118	0.05	2	11	2	0.6	Q25	0.169173
CantonS	0.05	8	5	5	0.166667	Q75	0.194444		CantonS	0.05	5	11	2	-0.333333	Q75	-0.0394737		w1118	0.05	13	2	2	0.647059	Q75	0.828173		w1118	0.05	6	12	1	0.315789	Q75	0.287281
CantonS	0.05	3	15	1	-0.631579				CantonS	0.05	6	8	1	-0.133333				w1118	0.05	11	6	1	0.277778				w1118	0.05	3	12	2	0.529412
CantonS	0.05	14	1	4	0.684211				CantonS	0.05	13	7	0	0.3				w1118	0.05	11	4	2	0.411765				w1118	0.05	7	11	3	0.190476
CantonS	0.05	9	4	3	0.3125				CantonS	0.05	13	4	2	0.473684				w1118	0.05	16	1	0	0.882353				w1118	0.05	8	13	1	0.227273
CantonS	0.05	6	7	6	-0.0526316				CantonS	0.05	4	9	1	-0.357143				w1118	0.05	12	3	2	0.529412				w1118	0.05	5	10	3	0.277778
CantonS	0.05	4	9	3	-0.3125				CantonS	0.05	1	12	2	-0.733333				w1118	0.05	15	1	1	0.823529				w1118	0.05	6	11	2	0.263158
CantonS	0.05	4	11	1	-0.4375				CantonS	0.05	9	9	3	0				w1118	0.05	17	1	1	0.842105				w1118	0.05	8	10	1	0.105263
CantonS	0.05	6	4	5	0.133333				CantonS	0.05	4	11	5	-0.35				w1118	0.05	14	1	2	0.764706				w1118	0.05	5	8	1	0.214286
CantonS	0.05	11	8	4	0.130435				CantonS	0.05	4	14	3	-0.47619				w1118	0.05	15	0	1	0.9375				w1118	0.05	6	10	1	0.235294
CantonS	0.05	8	8	3	0				CantonS	0.05	4	12	3	-0.421053				w1118	0.05	19	2	2	0.73913				w1118	0.05	7	6	0	-0.0769231
		3-cycle learning, started on ethanol, tested on ethanol									3-cycle learning, started on ethanol, tested on ethanol									3-cycle learning, started on ethanol, tested on ethanol									3-cycle learning, started on ethanol, tested on ethanol
		AM (1:100)	BA (pure) +5% EtOH	Neutral	AI to AM (1:100)						AM (1:100) +5% EtOH	BA (pure)	Neutral	AI to AM (1:100)						AM (1:100)	BA (pure) +5% EtOH	Neutral	AI to AM (1:100)						AM (1:100) +5% EtOH	BA (pure)	Neutral	AI to AM (1:100)
CantonS	0.05	8	9	1	-0.0555556	Median	0.325		CantonS	0.05	5	7	6	-0.111111	Median	-0.025		w1118	0.05	15	6	1	0.409091	Median	0.454545		w1118	0.05	13	8	1	0.227273	Median	0.291667
CantonS	0.05	12	4	4	0.4	Q25	0.0881579		CantonS	0.05	10	7	3	0.15	Q25	-0.106725		w1118	0.05	12	4	3	0.421053	Q25	0.416409		w1118	0.05	14	1	5	0.65	Q25	0.204545
CantonS	0.05	13	5	2	0.4	Q75	0.4		CantonS	0.05	8	6	5	0.105263	Q75	0.101316		w1118	0.05	11	4	2	0.411765	Q75	0.575		w1118	0.05	9	6	5	0.15	Q75	0.380952
CantonS	0.05	13	5	1	0.421053				CantonS	0.05	8	6	6	0.1				w1118	0.05	14	4	4	0.454545				w1118	0.05	13	6	5	0.291667
CantonS	0.05	7	7	5	0				CantonS	0.05	7	10	3	-0.15				w1118	0.05	14	3	3	0.55				w1118	0.05	11	7	4	0.181818
CantonS	0.05	13	5	1	0.421053				CantonS	0.05	7	9	4	-0.1				w1118	0.05	9	10	2	-0.047619				w1118	0.05	10	10	0	0
CantonS	0.05	12	4	4	0.4				CantonS	0.05	9	10	1	-0.05				w1118	0.05	17	2	5	0.625				w1118	0.05	14	5	0	0.473684
CantonS	0.05	10	8	2	0.1				CantonS	0.05	9	7	3	0.105263				w1118	0.05	13	3	7	0.434783				w1118	0.05	15	7	2	0.333333
CantonS	0.05	11	9	0	0.1				CantonS	0.05	7	7	6	0				w1118	0.05	17	4	3	0.541667				w1118	0.05	14	5	2	0.428571
CantonS	0.05	10	5	5	0.25				CantonS	0.05	6	8	5	-0.105263				w1118	0.05	17	2	2	0.714286				w1118	0.05	13	7	0	0.3
CantonS	0.05	10	9	0	0.0526316				CantonS	0.05	7	10	3	-0.15				w1118	0.05	16	4	0	0.6				w1118	0.05	12	7	1	0.25
CantonS	0.05	12	4	4	0.4				CantonS	0.05	8	7	5	0.05

## Sheet: Figure S1 
The learning index combinations of training paradigms can be found above the figures.
Figure S1a									Figure S1b									Figure S1c									Figure S1d
Genotype	Ethanol concentration	Attraction index and learning index values							Genotype	Ethanol concentration	Attraction index and learning index values							Genotype	Ethanol concentration	Attraction index and learning index values							Genotype	Ethanol concentration	Attraction index and learning index values
		CantonS second position reinforced LI									CantonS AM first position LI									w1118 second position reinforced LI									w1118 AM first position LI
		Shown data is calculated from datasets named "3-cycle learning" from figures 3b and 3c									Shown data is calculated from datasets named "3-cycle learning" from figure 3b and "3-cycle learning reinforcer first position" from figure 4a									Shown data is calculated from datasets named "3-cycle learning" from figures 3e and 3f									Shown data is calculated from datasets named "3-cycle learning" from figure 3e and "3-cycle learning reinforcer first position" from figure 4c
		AI to Reinforced Odorant (3b)	AI to Reinforced Odorant (3c)	LI							AI to Reinforced Odorant (3b)	AI to Reinforced Odorant (4a)	LI							AI to Reinforced Odorant (3e)	AI to Reinforced Odorant (3f)	LI							AI to Reinforced Odorant (3e)	AI to Reinforced Odorant (4c)	LI
CantonS	0.05	0.214286	-0.0833333	0.0654762	Median	-0.0128676			CantonS	0.05	0.214286	0.111111	0.162698	Median	0.0613465			w1118	0.05	-0.631579	0.45	-0.0907895	Median	-0.105655			w1118	0.05	-0.631579	0.368421	-0.131579	Median	-0.105797
CantonS	0.05	0.2	-0.347826	-0.073913	Q25	-0.0666441			CantonS	0.05	0.2	0.263158	0.231579	Q25	0.0315411			w1118	0.05	-0.52381	0.3125	-0.105655	Q25	-0.16821			w1118	0.05	-0.52381	0.285714	-0.119048	Q25	-0.119048
CantonS	0.05	0	0.105263	0.0526316	Q75	0.0758929			CantonS	0.05	0	0.136364	0.0681818	Q75	0.202984			w1118	0.05	-0.833333	0.764706	-0.0343137	Q75	-0.0673324			w1118	0.05	-0.545455	0.333333	-0.106061	Q75	0.00277778
CantonS	0.05	-0.16	-0.111111	-0.135556					CantonS	0.05	-0.16	0.25	0.045					w1118	0.05	-0.545455	0.421053	-0.062201					w1118	0.05	-0.478261	0.266667	-0.105797
CantonS	0.05	0.176471	0.04	0.108235					CantonS	0.05	0.176471	0.388889	0.28268					w1118	0.05	-0.478261	0.333333	-0.0724638					w1118	0.05	-0.541667	0.333333	-0.104167
CantonS	0.05	0.222222	0	0.111111					CantonS	0.05	-0.166667	0.238095	0.0357143					w1118	0.05	-0.541667	0.473684	-0.0339912					w1118	0.05	-0.3	0.333333	0.0166667
CantonS	0.05	-0.166667	0.0526316	-0.0570175					CantonS	0.05	0.125	-0.0869565	0.0190217					w1118	0.05	-0.3	-0.45	-0.375					w1118	0.05	-0.578947	0.222222	-0.178363
CantonS	0.05	0.125	-0.176471	-0.0257353					CantonS	0.05	-0.047619	0.0555556	0.00396825					w1118	0.05	-0.578947	0.263158	-0.157895					w1118	0.05	-0.4	0.666667	0.133333
CantonS	0.05	-0.047619	0.375	0.16369					CantonS	0.05	-0.35	-0.214286	-0.282143					w1118	0.05	-0.263158	-0.0869565	-0.175057					w1118	0.05	-0.55	0.555556	0.00277778
CantonS	0.05	-0.35	0.25	-0.05					CantonS	0.05	0.214286	-0.105263	0.0545113					w1118	0.05	-0.4	-0.047619	-0.22381
CantonS	0.05	0.214286	-0.0555556	0.0793651					CantonS	0.05	0.0952381	0.291667	0.193452					w1118	0.05	-0.55	0.227273	-0.161364
CantonS	0.05	-0.375	0.235294	-0.0698529					CantonS	0.05	0.125	0.4	0.2625
CantonS	0.05	0.0952381	-0.0952381	0
CantonS	0.05	0.125	-0.315789	-0.0953947
		CantonS first position reinforced LI									CantonS BA first postion LI									w1118 first position reinforced LI									w1118 BA first postion LI
		Shown data is calculated from datasets named "3-cycle learning reinforcer first position" from figures 4a and 4b									Shown data is calculated from datasets named "3-cycle learning" from figure 3c and "3-cycle learning reinforcer first position" from figure 4b									Shown data is calculated from datasets named "3-cycle learning reinforcer first position" from figures 4c and 4d									Shown data is calculated from datasets named "3-cycle learning" from figure 3f and "3-cycle learning reinforcer first position" from figure 4d
		AI to Reinforced Odorant (4a)	AI to Reinforced Odorant (4b)	LI							AI to Reinforced Odorant (3c)	AI to Reinforced Odorant (4b)	LI							AI to Reinforced Odorant (4c)	AI to Reinforced Odorant (4d)	LI							AI to Reinforced Odorant (3f)	AI to Reinforced Odorant (4d)	LI
CantonS	0.05	0.111111	0.0869565	0.0990338	Median	0.153139			CantonS	0.05	-0.0833333	-0.0869565	-0.0851449	Median	0.052396			w1118	0.05	0.368421	-0.333333	0.0175439	Median	0.0156863			w1118	0.05	0.45	-0.333333	0.0583333	Median	-0.0530303
CantonS	0.05	0.263158	0.1875	0.225329	Q25	0.0747694			CantonS	0.05	0.105263	0.1875	0.146382	Q25	-0.0463829			w1118	0.05	0.285714	-0.8125	-0.263393	Q25	-0.0980392			w1118	0.05	0.3125	-0.8125	-0.25	Q25	-0.100733
CantonS	0.05	0.136364	0.142857	0.13961	Q75	0.18746			CantonS	0.05	-0.111111	0.142857	0.015873	Q75	0.124831			w1118	0.05	0.333333	-0.545455	-0.106061	Q75	0.111111			w1118	0.05	0.421053	-0.545455	-0.062201	Q75	0.0490196
CantonS	0.05	0.25	0.0909091	0.170455					CantonS	0.05	0.04	0.0909091	0.0654545					w1118	0.05	0.266667	-0.235294	0.0156863					w1118	0.05	0.333333	-0.235294	0.0490196
CantonS	0.05	0.388889	0.347826	0.368357					CantonS	0.05	0	0.347826	0.173913					w1118	0.05	0.333333	-0.529412	-0.0980392					w1118	0.05	0.473684	-0.529412	-0.0278638
CantonS	0.05	0.238095	0.0952381	0.166667					CantonS	0.05	0.0526316	0.0952381	0.0739348					w1118	0.05	0.333333	0.133333	0.233333					w1118	0.05	0.263158	0.133333	0.198246
CantonS	0.05	-0.0869565	0.0909091	0.00197628					CantonS	0.05	-0.176471	0.0909091	-0.0427807					w1118	0.05	0.222222	-0.217391	0.00241546					w1118	0.05	-0.0869565	-0.217391	-0.152174
CantonS	0.05	0.0555556	0.294118	0.174837					CantonS	0.05	0.25	0.294118	0.272059					w1118	0.05	0.666667	-0.153846	0.25641					w1118	0.05	-0.047619	-0.153846	-0.100733
CantonS	0.05	-0.214286	-0.0588235	-0.136555					CantonS	0.05	-0.0555556	-0.0588235	-0.0571895					w1118	0.05	0.555556	-0.333333	0.111111					w1118	0.05	0.227273	-0.333333	-0.0530303
CantonS	0.05	-0.105263	0	-0.0526316					CantonS	0.05	0.235294	0	0.117647
CantonS	0.05	0.291667	0.173913	0.23279					CantonS	0.05	-0.0952381	0.173913	0.0393375
CantonS	0.05	0.4	-0.15	0.125					CantonS	0.05	-0.315789	-0.15	-0.232895
		CantonS second position reinforced + 5 minutes LI									CantonS AM first position + 5 minutes LI									w1118 second position reinforced + 5 minutes LI									w1118 AM first position + 5 minutes LI
		Shown data is calculated from datasets named "3-cycle learning + 5 minutes" from figures 3b and 3c									Shown data is calculated from datasets named "3-cycle learning + 5 minutes" from figure 3b and "3-cycle learning reinforcer first position + 5 minutes" from figure 4a									Shown data is calculated from datasets named "3-cycle learning + 5 minutes" from figures 3e and 3f									Shown data is calculated from datasets named "3-cycle learning + 5 minutes" from figure 3e and "3-cycle learning reinforcer first position + 5 minutes" from figure 4c
		AI to Reinforced Odorant (3b)	AI to Reinforced Odorant (3c)	LI							AI to Reinforced Odorant (3b)	AI to Reinforced Odorant (4a)	LI							AI to Reinforced Odorant (3e)	AI to Reinforced Odorant (3f)	LI							AI to Reinforced Odorant (3e)	AI to Reinforced Odorant (4c)	LI
CantonS	0.05	-0.25	0.333333	0.0416667	Median	-0.0269608			CantonS	0.05	-0.25	0.388889	0.0694444	Median	0.0847222			w1118	0.05	-0.157895	0.1875	0.0148026	Median	-0.175			w1118	0.05	-0.157895	0.388889	0.115497	Median	-0.075
CantonS	0.05	0.0588235	-0.111111	-0.0261438	Q25	-0.166999			CantonS	0.05	0.0588235	0.333333	0.196078	Q25	0.00246711			w1118	0.05	-0.4375	-0.181818	-0.309659	Q25	-0.275			w1118	0.05	-0.4375	0.0769231	-0.180288	Q25	-0.0855263
CantonS	0.05	-0.3	-0.117647	-0.208824	Q75	0.05			CantonS	0.05	-0.3	0.0625	-0.11875	Q75	0.186296			w1118	0.05	-0.5	0.375	-0.0625	Q75	-0.0375			w1118	0.05	-0.5	0.333333	-0.0833333	Q75	-0.0388889
CantonS	0.05	-0.25	-0.0588235	-0.154412					CantonS	0.05	-0.25	-0.214286	-0.232143					w1118	0.05	-0.428571	0.4	-0.0142857					w1118	0.05	-0.428571	0.428571	0
CantonS	0.05	-0.0714286	-0.0588235	-0.0651261					CantonS	0.05	-0.0714286	0.4375	0.183036					w1118	0.05	-0.7	0.625	-0.0375					w1118	0.05	-0.7	0.47619	-0.111905
CantonS	0.05	0.272727	0.3125	0.292614					CantonS	0.05	0.272727	-0.0555556	0.108586					w1118	0.05	-0.75	0.0384615	-0.355769					w1118	0.05	-0.75	0.6	-0.075
CantonS	0.05	-0.266667	-0.142857	-0.204762					CantonS	0.05	-0.266667	0.333333	0.0333333					w1118	0.05	-0.8	0.25	-0.275					w1118	0.05	-0.8	0.722222	-0.0388889
CantonS	0.05	0.15	0	0.075					CantonS	0.05	0.15	0.3125	0.23125					w1118	0.05	-0.6	0.25	-0.175					w1118	0.05	-0.6	0.45	-0.075
CantonS	0.05	0.2	0.2	0.2					CantonS	0.05	0.2	0	0.1					w1118	0.05	-0.75	0.35	-0.2					w1118	0.05	-0.75	0.578947	-0.0855263
CantonS	0.05	-0.125	0.125	0					CantonS	0.05	-0.125	0.166667	0.0208333
CantonS	0.05	0	-0.0555556	-0.0277778					CantonS	0.05	0	0.5	0.25
CantonS	0.05	-0.210526	-0.3125	-0.261513					CantonS	0.05	-0.210526	0.105263	-0.0526316
		CantonS first position reinforced + 5 minutes LI									CantonS BA first position + 5 minutes LI									w1118 first position reinforced + 5 minutes LI									w1118 BA first position + 5 minutes LI
		Shown data is calculated from datasets named "3-cycle learning reinforcer first position + 5 minutes" from figures 4a and 4b									Shown data is calculated from datasets named "3-cycle learning + 5 minutes" from figure 3c and "3-cycle learning reinforcer first position + 5 minutes" from figure 4b									Shown data is calculated from datasets named "3-cycle learning reinforcer first position + 5 minutes" from figures 4c and 4d									Shown data is calculated from datasets named "3-cycle learning + 5 minutes" from figure 3f and "3-cycle learning reinforcer first position + 5 minutes" from figure 4d
		AI to Reinforced Odorant (4a)	AI to Reinforced Odorant (4b)	LI							AI to Reinforced Odorant (3c)	AI to Reinforced Odorant (4b)	LI							AI to Reinforced Odorant (4c)	AI to Reinforced Odorant (4d)	LI							AI to Reinforced Odorant (3f)	AI to Reinforced Odorant (4d)	LI
CantonS	0.05	0.388889	0.176471	0.28268	Median	0.110075			CantonS	0.05	0.333333	0.176471	0.254902	Median	0.00791317			w1118	0.05	0.388889	-0.588235	-0.0996732	Median	0			w1118	0.05	0.1875	-0.588235	-0.200368	Median	-0.0375
CantonS	0.05	0.333333	-0.230769	0.0512821	Q25	0.0398504			CantonS	0.05	-0.111111	-0.230769	-0.17094	Q25	-0.0959752			w1118	0.05	0.0769231	-0.421053	-0.172065	Q25	-0.111905			w1118	0.05	-0.181818	-0.421053	-0.301435	Q25	-0.200368
CantonS	0.05	0.0625	-0.25	-0.09375	Q75	0.24567			CantonS	0.05	-0.117647	-0.25	-0.183824	Q75	0.196949			w1118	0.05	0.333333	-0.178571	0.077381	Q75	0.236842			w1118	0.05	0.375	-0.178571	0.0982143	Q75	0.0982143
CantonS	0.05	-0.214286	0.1	-0.0571429					CantonS	0.05	-0.0588235	0.1	0.0205882					w1118	0.05	0.428571	-0.85	-0.210714					w1118	0.05	0.4	-0.85	-0.225
CantonS	0.05	0.4375	-0.235294	0.101103					CantonS	0.05	-0.0588235	-0.235294	-0.147059					w1118	0.05	0.47619	-0.7	-0.111905					w1118	0.05	0.625	-0.7	-0.0375
CantonS	0.05	-0.0555556	0.0666667	0.00555556					CantonS	0.05	0.3125	0.0666667	0.189583					w1118	0.05	0.6	0.181818	0.390909					w1118	0.05	0.0384615	0.181818	0.11014
CantonS	0.05	0.333333	0.133333	0.233333					CantonS	0.05	-0.142857	0.133333	-0.0047619					w1118	0.05	0.722222	-0.0952381	0.313492					w1118	0.05	0.25	-0.0952381	0.077381
CantonS	0.05	0.3125	-0.157895	0.0773026					CantonS	0.05	0	-0.157895	-0.0789474					w1118	0.05	0.45	-0.45	0					w1118	0.05	0.25	-0.45	-0.1
CantonS	0.05	0	0.238095	0.119048					CantonS	0.05	0.2	0.238095	0.219048					w1118	0.05	0.578947	-0.105263	0.236842					w1118	0.05	0.35	-0.105263	0.122368
CantonS	0.05	0.166667	0.411765	0.289216					CantonS	0.05	0.125	0.411765	0.268382
CantonS	0.05	0.5	0.15	0.325					CantonS	0.05	-0.0555556	0.15	0.0472222
CantonS	0.05	0.105263	0.230769	0.168016					CantonS	0.05	-0.3125	0.230769	-0.0408654
*the AI values of learning indexes may differ from the referenced datasets since the individual AI values are recalculated as the attraction index to the reinforced odorant which is calculated as follows: [(number of larvae on reinforced odorant side) - (number of larve on non-reinforced odorant side)] / [(number of larvae on both sides + neutral zone)] unlike the distributional visualization in …
**each plot drawn from the values shown under LI which is combined from the two reciprocals' AI values.

## Sheet: Figure S2
The learning index combinations of training paradigms can be found above the figures.
Figure S2a								Figure S2b								Figure S2c								Figure S2d
Genotype	Ethanol concentration	Attraction index and learning index values						Genotype	Ethanol concentration	Attraction index and learning index values						Genotype	Ethanol concentration	Attraction index and learning index values						Genotype	Ethanol concentration	Attraction index and learning index values
		CantonS second position reinforced LI								CantonS AM first position LI								CantonS second position reinforced LI								CantonS AM first position LI
		Shown data is calculated from datasets named "3-cycle learning, tested on ethanol" from figures 6a and 6b								Shown data is calculated from datasets named "3-cycle learning, tested on ethanol" and "3-cycle learning, started on ethanol, tested on ethanol" from figure 6a								Shown data is calculated from datasets named "3-cycle learning, tested on ethanol" from figures 6c and 6d								Shown data is calculated from datasets named "3-cycle learning, tested on ethanol" and "3-cycle learning, started on ethanol, tested on ethanol" from figure 6c
		AI to Reinforced Odorant (6a)	AI to Reinforced Odorant (6b)	LI						AI to Reinforced Odorant ("3-cycle learning, tested on ethanol")	AI to Reinforced Odorant ("3-cycle learning, started on ethanol, tested on ethanol")	LI						AI to Reinforced Odorant (6c)	AI to Reinforced Odorant (6d)	LI						AI to Reinforced Odorant ("3-cycle learning, tested on ethanol")	AI to Reinforced Odorant ("3-cycle learning, started on ethanol, tested on ethanol")	LI
CantonS	0.05	-0.375	0.0555556	-0.159722	Median	-0.103125		CantonS	0.05	-0.375	-0.111111	-0.243056	Median	-0.090596		w1118	0.05	-0.6	-0.210526	-0.405263	Median	-0.19375		w1118	0.05	-0.6	0.227273	-0.186364	Median	-0.175
CantonS	0.05	-0.105263	-0.142857	-0.12406	Q25	-0.178125		CantonS	0.05	-0.105263	0.15	0.0223684	Q25	-0.187799		w1118	0.05	-0.5	0.142857	-0.178571	Q25	-0.375		w1118	0.05	-0.5	0.15	-0.175	Q25	-0.208333
CantonS	0.05	-0.466667	0	-0.233333	Q75	-0.0589242		CantonS	0.05	-0.466667	0.105263	-0.180702	Q75	0.0196546		w1118	0.05	-0.75	0	-0.375	Q75	-0.166667		w1118	0.05	-0.75	0.291667	-0.229167	Q75	-0.135714
CantonS	0.05	-0.0833333	-0.0416667	-0.0625				CantonS	0.05	-0.0833333	0.1	0.00833333				w1118	0.05	-0.45	-0.15	-0.3				w1118	0.05	-0.45	0.181818	-0.134091
CantonS	0.05	-0.444444	-0.473684	-0.459064				CantonS	0.05	-0.444444	-0.15	-0.297222				w1118	0.05	-0.75	-0.238095	-0.494048				w1118	0.05	-0.75	0.473684	-0.138158
CantonS	0.05	-0.318182	0.2	-0.0590909				CantonS	0.05	-0.318182	-0.1	-0.209091				w1118	0.05	-0.434783	0.130435	-0.152174				w1118	0.05	-0.434783	0.333333	-0.0507246
CantonS	0.05	0.133333	0.0769231	0.105128				CantonS	0.05	0.133333	-0.05	0.0416667				w1118	0.05	-0.7	0.3125	-0.19375				w1118	0.05	-0.7	0.428571	-0.135714
CantonS	0.05	-0.4	-0.526316	-0.463158				CantonS	0.05	-0.4	0.105263	-0.147368				w1118	0.05	-0.761905	0.428571	-0.166667				w1118	0.05	-0.761905	0.3	-0.230952
CantonS	0.05	-0.35	0.117647	-0.116176				CantonS	0.05	-0.35	0	-0.175				w1118	0.05	-0.666667	0.45	-0.108333				w1118	0.05	-0.666667	0.25	-0.208333
CantonS	0.05	0.4375	0.142857	0.290179				CantonS	0.05	0.4375	-0.105263	0.166118
CantonS	0.05	0.1875	-0.304348	-0.0584239				CantonS	0.05	0.1875	-0.15	0.01875
CantonS	0.05	-0.117647	-0.0625	-0.0900735				CantonS	0.05	-0.117647	0.05	-0.0338235
		CantonS first position reinforced LI								CantonS BA first postion LI								CantonS first position reinforced LI								CantonS BA first postion LI
		Shown data is calculated from datasets named "3-cycle learning, started on ethanol, tested on ethanol" from figures 6a and 6b								Shown data is calculated from datasets named "3-cycle learning, tested on ethanol" and "3-cycle learning, started on ethanol, tested on ethanol" from figure 6b								Shown data is calculated from datasets named "3-cycle learning, started on ethanol, tested on ethanol" from figures 6c and 6d								Shown data is calculated from datasets named "3-cycle learning, tested on ethanol" and "3-cycle learning, started on ethanol, tested on ethanol" from figure 6d
		AI to Reinforced Odorant (6a)	AI to Reinforced Odorant (6b)	LI						AI to Reinforced Odorant ("3-cycle learning, tested on ethanol")	AI to Reinforced Odorant ("3-cycle learning, started on ethanol, tested on ethanol")	LI						AI to Reinforced Odorant (6c)	AI to Reinforced Odorant (6d)	LI						AI to Reinforced Odorant ("3-cycle learning, tested on ethanol")	AI to Reinforced Odorant ("3-cycle learning, started on ethanol, tested on ethanol")	LI
CantonS	0.05	-0.111111	0.0555556	-0.0277778	Median	-0.136184		CantonS	0.05	0.0555556	0.0555556	0.0555556	Median	-0.189245		w1118	0.05	0.227273	-0.409091	-0.0909091	Median	-0.0814394		w1118	0.05	-0.210526	-0.409091	-0.309809	Median	-0.205882
CantonS	0.05	0.15	-0.4	-0.125	Q25	-0.175658		CantonS	0.05	-0.142857	-0.4	-0.271429	Q25	-0.23273		w1118	0.05	0.65	-0.421053	0.114474	Q25	-0.152941		w1118	0.05	0.142857	-0.421053	-0.139098	Q25	-0.302273
CantonS	0.05	0.105263	-0.4	-0.147368	Q75	-0.06875		CantonS	0.05	0	-0.4	-0.2	Q75	-0.0962876		w1118	0.05	0.15	-0.411765	-0.130882	Q75	-0.0536361		w1118	0.05	0	-0.411765	-0.205882	Q75	-0.075
CantonS	0.05	0.1	-0.421053	-0.160526				CantonS	0.05	-0.0416667	-0.421053	-0.23136				w1118	0.05	0.291667	-0.454545	-0.0814394				w1118	0.05	-0.15	-0.454545	-0.302273
CantonS	0.05	-0.15	0	-0.075				CantonS	0.05	-0.473684	0	-0.236842				w1118	0.05	0.181818	-0.55	-0.184091				w1118	0.05	-0.238095	-0.55	-0.394048
CantonS	0.05	-0.1	-0.421053	-0.260526				CantonS	0.05	0.2	-0.421053	-0.110526				w1118	0.05	0	0.047619	0.0238095				w1118	0.05	0.130435	-0.625	-0.247283
CantonS	0.05	-0.05	-0.4	-0.225				CantonS	0.05	0.0769231	-0.4	-0.161538				w1118	0.05	0.473684	-0.625	-0.0756579				w1118	0.05	0.3125	-0.434783	-0.0611413
CantonS	0.05	0.105263	-0.1	0.00263158				CantonS	0.05	-0.526316	-0.1	-0.313158				w1118	0.05	0.333333	-0.434783	-0.0507246				w1118	0.05	0.428571	-0.541667	-0.0565476
CantonS	0.05	0	-0.1	-0.05				CantonS	0.05	0.117647	-0.1	0.00882353				w1118	0.05	0.428571	-0.541667	-0.0565476				w1118	0.05	0.45	-0.6	-0.075
CantonS	0.05	-0.105263	-0.25	-0.177632				CantonS	0.05	0.142857	-0.25	-0.0535714				w1118	0.05	0.3	-0.714286	-0.207143
CantonS	0.05	-0.15	-0.0526316	-0.101316				CantonS	0.05	-0.304348	-0.0526316	-0.17849				w1118	0.05	0.25	-0.6	-0.175
CantonS	0.05	0.05	-0.4	-0.175				CantonS	0.05	-0.0625	-0.4	-0.23125
		CantonS second position reinforced + 5 minutes LI																CantonS second position reinforced + 5 minutes LI
		Shown data is calculated from datasets named "3-cycle learning + 5 minutes, tested on ethanol" from figures 6a and 6b																Shown data is calculated from datasets named "3-cycle learning + 5 minutes, tested on ethanol" from figures 6c and 6d
		AI to Reinforced Odorant (6a)	AI to Reinforced Odorant (6b)	LI														AI to Reinforced Odorant (6c)	AI to Reinforced Odorant (6d)	LI
CantonS	0.05	0.428571	-0.777778	-0.174603	Median	-0.183354										w1118	0.05	-0.722222	0	-0.361111	Median	-0.277698
CantonS	0.05	-0.277778	-0.0526316	-0.165205	Q25	-0.218311										w1118	0.05	-0.722222	0.6	-0.0611111	Q25	-0.353605
CantonS	0.05	-0.166667	-0.333333	-0.25	Q75	-0.0940437										w1118	0.05	-0.647059	0.315789	-0.165635	Q75	-0.122024
CantonS	0.05	0.631579	-0.133333	0.249123												w1118	0.05	-0.277778	0.529412	0.125817
CantonS	0.05	-0.684211	0.3	-0.192105												w1118	0.05	-0.411765	0.190476	-0.110644
CantonS	0.05	-0.3125	0.473684	0.0805921												w1118	0.05	-0.882353	0.227273	-0.32754
CantonS	0.05	0.0526316	-0.357143	-0.152256												w1118	0.05	-0.529412	0.277778	-0.125817
CantonS	0.05	0.3125	-0.733333	-0.210417												w1118	0.05	-0.823529	0.263158	-0.280186
CantonS	0.05	0.4375	0	0.21875												w1118	0.05	-0.842105	0.105263	-0.368421
CantonS	0.05	-0.133333	-0.35	-0.241667												w1118	0.05	-0.764706	0.214286	-0.27521
CantonS	0.05	-0.130435	-0.47619	-0.303313												w1118	0.05	-0.9375	0.235294	-0.351103
CantonS	0.05	0	-0.421053	-0.210526												w1118	0.05	-0.73913	-0.0769231	-0.408027
*the AI values of learning indexes may differ from the referenced datasets since the individual AI values are recalculated as the attraction index to the reinforced odorant which is calculated as follows: [(number of larvae on reinforced odorant side) - (number of larve on non-reinforced odorant side)] / [(number of larvae on both sides + neutral zone)] unlike the distributional visualization in …
**each plot drawn from the values shown under LI which is combined from the two reciprocals' AI values.
